# Supplementary material for: Comparing cestode infections and their consequences for host fitness in two sexual branchiopods: alien Artemia franciscana and native A. salina from syntopic-populations
Source: PeerJ. 2015 Jul 2;3:e1073. doi: 10.7717/peerj.1073 (PMC4493677; doi:10.7717/peerj.1073)
Supplement: Supplemental Information 1 — Raw data used for the analyses of parasite castration effects in adult females of both Artemia spp. including all samples available from Ebro delta salterns. [file peerj-03-1073-s006.xlsx]

## Sheet: F-AF
SR	females	reprod	FL	FF	WS	BG	FT	EA	AT	AM	GS	GSP	all/M	code	month	year	specie
1	F	OVIGEROUS	0	1	0	0	0	0	0	0	0	0	1	1	JUNE	2007	AF
1	F	OVIGEROUS	0	0	0	0	0	1	0	0	0	0	1	1	JUNE	2007	AF
1	F	OVIGEROUS	0	0	0	0	0	1	0	0	0	0	1	1	JUNE	2007	AF
1	F	OVIGEROUS	0	0	0	0	0	1	0	0	0	0	1	1	JUNE	2007	AF
1	F	OVIGEROUS	0	0	0	0	0	1	0	0	0	0	1	1	JUNE	2007	AF
1	F	OVIGEROUS	1	0	0	0	0	0	0	0	0	0	1	1	JUNE	2007	AF
1	F	OVIGEROUS	0	0	0	0	0	0	0	1	0	0	1	1	JUNE	2007	AF
1	F	OVIGEROUS	0	0	0	0	0	0	0	1	0	0	1	1	JUNE	2007	AF
1	F	OVIGEROUS	0	0	0	0	0	1	0	0	0	0	1	1	JUNE	2007	AF
1	F	OVIGEROUS	0	0	0	0	0	1	0	0	0	0	1	1	JUNE	2007	AF
1	F	OVIGEROUS	1	0	0	0	0	0	0	0	0	0	1	1	JUNE	2007	AF
1	F	OVIGEROUS	0	0	0	0	0	1	0	0	0	0	1	1	JUNE	2007	AF
2	F	OVIGEROUS	1	0	0	0	0	1	0	0	0	0	2	1	JUNE	2007	AF
1	F	OVIGEROUS	0	0	0	0	0	1	0	0	0	0	1	1	JUNE	2007	AF
0	F	OVIGEROUS	0	0	0	0	0	0	0	0	0	0	0	1	JUNE	2007	AF
0	F	OVIGEROUS	0	0	0	0	0	0	0	0	0	0	0	1	JUNE	2007	AF
0	F	OVIGEROUS	0	0	0	0	0	0	0	0	0	0	0	1	JUNE	2007	AF
0	F	OVIGEROUS	0	0	0	0	0	0	0	0	0	0	0	1	JUNE	2007	AF
0	F	OVIGEROUS	0	0	0	0	0	0	0	0	0	0	0	1	JUNE	2007	AF
0	F	OVIGEROUS	0	0	0	0	0	0	0	0	0	0	0	1	JUNE	2007	AF
0	F	OVIGEROUS	0	0	0	0	0	0	0	0	0	0	0	1	JUNE	2007	AF
0	F	OVIGEROUS	0	0	0	0	0	0	0	0	0	0	0	1	JUNE	2007	AF
0	F	OVIGEROUS	0	0	0	0	0	0	0	0	0	0	0	1	JUNE	2007	AF
0	F	OVIGEROUS	0	0	0	0	0	0	0	0	0	0	0	1	JUNE	2007	AF
0	F	OVIGEROUS	0	0	0	0	0	0	0	0	0	0	0	1	JUNE	2007	AF
0	F	OVIGEROUS	0	0	0	0	0	0	0	0	0	0	0	1	JUNE	2007	AF
0	F	OVIGEROUS	0	0	0	0	0	0	0	0	0	0	0	1	JUNE	2007	AF
0	F	OVULATING	0	0	0	0	0	0	0	0	0	0	0	1	JUNE	2007	AF
0	F	OVULATING	0	0	0	0	0	0	0	0	0	0	0	1	JUNE	2007	AF
0	F	OVULATING	0	0	0	0	0	0	0	0	0	0	0	1	JUNE	2007	AF
0	F	OVULATING	0	0	0	0	0	0	0	0	0	0	0	1	JUNE	2007	AF
0	F	OVULATING	0	0	0	0	0	0	0	0	0	0	0	1	JUNE	2007	AF
0	F	OVIGEROUS	0	0	0	0	0	0	0	0	0	0	0	1	JUNE	2007	AF
0	F	OVIGEROUS	0	0	0	0	0	0	0	0	0	0	0	1	JUNE	2007	AF
0	F	OVIGEROUS	0	0	0	0	0	0	0	0	0	0	0	1	JUNE	2007	AF
0	F	OVIGEROUS	0	0	0	0	0	0	0	0	0	0	0	1	JUNE	2007	AF
0	F	OVIGEROUS	0	0	0	0	0	0	0	0	0	0	0	1	JUNE	2007	AF
0	F	OVIGEROUS	0	0	0	0	0	0	0	0	0	0	0	1	JUNE	2007	AF
0	F	OVIGEROUS	0	0	0	0	0	0	0	0	0	0	0	1	JUNE	2007	AF
0	F	OVIGEROUS	0	0	0	0	0	0	0	0	0	0	0	1	JUNE	2007	AF
0	F	OVIGEROUS	0	0	0	0	0	0	0	0	0	0	0	1	JUNE	2007	AF
0	F	OVIGEROUS	0	0	0	0	0	0	0	0	0	0	0	1	JUNE	2007	AF
0	F	OVIGEROUS	0	0	0	0	0	0	0	0	0	0	0	1	JUNE	2007	AF
0	F	OVIGEROUS	0	0	0	0	0	0	0	0	0	0	0	1	JUNE	2007	AF
0	F	OVIGEROUS	0	0	0	0	0	0	0	0	0	0	0	1	JUNE	2007	AF
0	F	OVIGEROUS	0	0	0	0	0	0	0	0	0	0	0	1	JUNE	2007	AF
0	F	OVIGEROUS	0	0	0	0	0	0	0	0	0	0	0	1	JUNE	2007	AF
0	F	OVIGEROUS	0	0	0	0	0	0	0	0	0	0	0	1	JUNE	2007	AF
0	F	OVIGEROUS	0	0	0	0	0	0	0	0	0	0	0	1	JUNE	2007	AF
0	F	OVIGEROUS	0	0	0	0	0	0	0	0	0	0	0	1	JUNE	2007	AF
0	F	OVIGEROUS	0	0	0	0	0	0	0	0	0	0	0	1	JUNE	2007	AF
0	F	OVIGEROUS	0	0	0	0	0	0	0	0	0	0	0	1	JUNE	2007	AF
0	F	OVIGEROUS	0	0	0	0	0	0	0	0	0	0	0	1	JUNE	2007	AF
0	F	OVIGEROUS	0	0	0	0	0	0	0	0	0	0	0	1	JUNE	2007	AF
0	F	OVIGEROUS	0	0	0	0	0	0	0	0	0	0	0	1	JUNE	2007	AF
0	F	OVIGEROUS	0	0	0	0	0	0	0	0	0	0	0	1	JUNE	2007	AF
0	F	OVIGEROUS	0	0	0	0	0	0	0	0	0	0	0	1	JUNE	2007	AF
0	F	OVIGEROUS	0	0	0	0	0	0	0	0	0	0	0	1	JUNE	2007	AF
0	F	OVIGEROUS	0	0	0	0	0	0	0	0	0	0	0	1	JUNE	2007	AF
0	F	OVIGEROUS	0	0	0	0	0	0	0	0	0	0	0	1	JUNE	2007	AF
0	F	OVIGEROUS	0	0	0	0	0	0	0	0	0	0	0	1	JUNE	2007	AF
0	F	OVIGEROUS	0	0	0	0	0	0	0	0	0	0	0	1	JUNE	2007	AF
0	F	OVIGEROUS	0	0	0	0	0	0	0	0	0	0	0	1	JUNE	2007	AF
0	F	OVIGEROUS	0	0	0	0	0	0	0	0	0	0	0	1	JUNE	2007	AF
0	F	OVIGEROUS	0	0	0	0	0	0	0	0	0	0	0	1	JUNE	2007	AF
0	F	OVIGEROUS	0	0	0	0	0	0	0	0	0	0	0	1	JUNE	2007	AF
0	F	OVIGEROUS	0	0	0	0	0	0	0	0	0	0	0	1	JUNE	2007	AF
0	F	OVIGEROUS	0	0	0	0	0	0	0	0	0	0	0	1	JUNE	2007	AF
0	F	OVIGEROUS	0	0	0	0	0	0	0	0	0	0	0	1	JUNE	2007	AF
0	F	OVIGEROUS	0	0	0	0	0	0	0	0	0	0	0	1	JUNE	2007	AF
0	F	OVIGEROUS	0	0	0	0	0	0	0	0	0	0	0	1	JUNE	2007	AF
0	F	OVIGEROUS	0	0	0	0	0	0	0	0	0	0	0	1	JUNE	2007	AF
0	F	OVIGEROUS	0	0	0	0	0	0	0	0	0	0	0	1	JUNE	2007	AF
0	F	OVIGEROUS	0	0	0	0	0	0	0	0	0	0	0	1	JUNE	2007	AF
0	F	OVIGEROUS	0	0	0	0	0	0	0	0	0	0	0	1	JUNE	2007	AF
0	F	OVIGEROUS	0	0	0	0	0	0	0	0	0	0	0	1	JUNE	2007	AF
0	F	OVIGEROUS	0	0	0	0	0	0	0	0	0	0	0	1	JUNE	2007	AF
0	F	OVIGEROUS	0	0	0	0	0	0	0	0	0	0	0	1	JUNE	2007	AF
0	F	OVIGEROUS	0	0	0	0	0	0	0	0	0	0	0	1	JUNE	2007	AF
0	F	OVIGEROUS	0	0	0	0	0	0	0	0	0	0	0	1	JUNE	2007	AF
0	F	OVIGEROUS	0	0	0	0	0	0	0	0	0	0	0	1	JUNE	2007	AF
0	F	OVIGEROUS	0	0	0	0	0	0	0	0	0	0	0	1	JUNE	2007	AF
0	F	OVIGEROUS	0	0	0	0	0	0	0	0	0	0	0	1	JUNE	2007	AF
0	F	OVIGEROUS	0	0	0	0	0	0	0	0	0	0	0	1	JUNE	2007	AF
0	F	OVIGEROUS	0	0	0	0	0	0	0	0	0	0	0	1	JUNE	2007	AF
0	F	OVIGEROUS	0	0	0	0	0	0	0	0	0	0	0	1	JUNE	2007	AF
0	F	OVIGEROUS	0	0	0	0	0	0	0	0	0	0	0	1	JUNE	2007	AF
0	F	OVIGEROUS	0	0	0	0	0	0	0	0	0	0	0	1	JUNE	2007	AF
0	F	OVIGEROUS	0	0	0	0	0	0	0	0	0	0	0	1	JUNE	2007	AF
0	F	OVIGEROUS	0	0	0	0	0	0	0	0	0	0	0	1	JUNE	2007	AF
0	F	OVIGEROUS	0	0	0	0	0	0	0	0	0	0	0	1	JUNE	2007	AF
0	F	OVIGEROUS	0	0	0	0	0	0	0	0	0	0	0	1	JUNE	2007	AF
0	F	OVIGEROUS	0	0	0	0	0	0	0	0	0	0	0	1	JUNE	2007	AF
0	F	OVIGEROUS	0	0	0	0	0	0	0	0	0	0	0	1	JUNE	2007	AF
0	F	OVIGEROUS	0	0	0	0	0	0	0	0	0	0	0	1	JUNE	2007	AF
0	F	OVIGEROUS	0	0	0	0	0	0	0	0	0	0	0	1	JUNE	2007	AF
0	F	OVIGEROUS	0	0	0	0	0	0	0	0	0	0	0	1	JUNE	2007	AF
0	F	OVIGEROUS	0	0	0	0	0	0	0	0	0	0	0	1	JUNE	2007	AF
0	F	OVIGEROUS	0	0	0	0	0	0	0	0	0	0	0	1	JUNE	2007	AF
0	F	OVIGEROUS	0	0	0	0	0	0	0	0	0	0	0	1	JUNE	2007	AF
0	F	OVIGEROUS	0	0	0	0	0	0	0	0	0	0	0	1	JUNE	2007	AF
0	F	OVIGEROUS	0	0	0	0	0	0	0	0	0	0	0	1	JUNE	2007	AF
0	F	OVIGEROUS	0	0	0	0	0	0	0	0	0	0	0	1	JUNE	2007	AF
0	F	OVIGEROUS	0	0	0	0	0	0	0	0	0	0	0	1	JUNE	2007	AF
1	F	OVIGEROUS	0	0	0	0	0	1	0	0	0	0	1	1	JULY	2007	AF
1	F	OVIGEROUS	0	0	0	0	0	1	0	0	0	0	1	1	JULY	2007	AF
2	F	BB	0	0	1	0	0	1	0	0	0	0	2	1	JULY	2007	AF
1	F	OVIGEROUS	0	0	0	0	0	0	0	1	0	0	1	1	JULY	2007	AF
1	F	BB	0	0	0	0	0	3	0	0	0	0	3	1	JULY	2007	AF
2	F	OVIGEROUS	0	0	1	0	0	1	0	0	0	0	2	1	JULY	2007	AF
1	F	OVIGEROUS	0	0	0	0	0	0	0	1	0	0	1	1	JULY	2007	AF
1	F	OVIGEROUS	0	0	0	0	0	3	0	0	0	0	3	1	JULY	2007	AF
1	F	OVIGEROUS	0	0	0	0	0	3	0	0	0	0	3	1	JULY	2007	AF
1	F	BB	0	0	0	0	0	4	0	0	0	0	4	1	JULY	2007	AF
1	F	BB	0	0	0	0	0	2	0	0	0	0	2	1	JULY	2007	AF
1	F	OVIGEROUS	0	0	0	0	0	1	0	0	0	0	1	1	JULY	2007	AF
1	F	OVIGEROUS	0	0	0	0	0	1	0	0	0	0	1	1	JULY	2007	AF
1	F	OVIGEROUS	0	0	0	0	0	1	0	0	0	0	1	1	JULY	2007	AF
1	F	OVIGEROUS	0	0	0	0	0	1	0	0	0	0	1	1	JULY	2007	AF
1	F	BB	0	0	0	0	0	2	0	0	0	0	2	1	JULY	2007	AF
1	F	OVIGEROUS	0	0	0	0	0	0	1	0	0	0	1	1	JULY	2007	AF
1	F	OVIGEROUS	0	0	0	0	0	2	0	0	0	0	2	1	JULY	2007	AF
1	F	OVIGEROUS	0	0	0	0	0	1	0	0	0	0	1	1	JULY	2007	AF
1	F	OVIGEROUS	0	0	0	0	0	1	0	0	0	0	1	1	JULY	2007	AF
1	F	OVIGEROUS	0	0	0	0	0	1	0	0	0	0	1	1	JULY	2007	AF
1	F	OVIGEROUS	0	0	0	0	0	1	0	0	0	0	1	1	JULY	2007	AF
1	F	OVIGEROUS	0	0	0	0	0	1	0	0	0	0	1	1	JULY	2007	AF
1	F	OVIGEROUS	0	0	0	0	0	0	0	1	0	0	1	1	JULY	2007	AF
1	F	OVIGEROUS	0	0	0	0	0	1	0	0	0	0	1	1	JULY	2007	AF
1	F	OVIGEROUS	0	0	0	0	0	1	0	0	0	0	1	1	JULY	2007	AF
1	F	OVIGEROUS	0	0	0	0	0	1	0	0	0	0	1	1	JULY	2007	AF
1	F	OVIGEROUS	0	0	0	0	0	1	0	0	0	0	1	1	JULY	2007	AF
1	F	OVIGEROUS	0	0	0	0	0	1	0	0	0	0	1	1	JULY	2007	AF
1	F	OVIGEROUS	0	0	0	0	0	1	0	0	0	0	1	1	JULY	2007	AF
1	F	BB	0	0	0	0	0	5	0	0	0	0	5	1	JULY	2007	AF
1	F	OVIGEROUS	0	0	0	0	0	1	0	0	0	0	1	1	JULY	2007	AF
1	F	OVIGEROUS	0	0	0	0	0	1	0	0	0	0	1	1	JULY	2007	AF
1	F	OVIGEROUS	0	0	0	0	0	0	1	0	0	0	1	1	JULY	2007	AF
1	F	OVIGEROUS	0	0	0	0	0	1	0	0	0	0	1	1	JULY	2007	AF
2	F	OVIGEROUS	0	1	0	0	0	1	0	0	0	0	2	1	JULY	2007	AF
1	F	OVIGEROUS	0	0	0	0	0	1	0	0	0	0	1	1	JULY	2007	AF
1	F	OVIGEROUS	0	0	0	0	0	1	0	0	0	0	1	1	JULY	2007	AF
2	F	BB	0	0	0	0	0	2	0	1	0	0	3	1	JULY	2007	AF
1	F	OVIGEROUS	0	0	0	0	0	1	0	0	0	0	1	1	JULY	2007	AF
1	F	OVIGEROUS	0	0	0	0	0	1	0	0	0	0	1	1	JULY	2007	AF
1	F	OVIGEROUS	0	0	0	0	0	1	0	0	0	0	1	1	JULY	2007	AF
1	F	OVIGEROUS	0	0	0	0	0	1	0	0	0	0	1	1	JULY	2007	AF
1	F	OVIGEROUS	0	0	0	0	0	1	0	0	0	0	1	1	JULY	2007	AF
1	F	OVIGEROUS	0	0	0	0	0	2	0	0	0	0	2	1	JULY	2007	AF
1	F	OVIGEROUS	0	0	0	0	0	1	0	0	0	0	1	1	JULY	2007	AF
1	F	OVIGEROUS	0	0	0	0	0	1	0	0	0	0	1	1	JULY	2007	AF
1	F	OVIGEROUS	0	0	0	0	0	1	0	0	0	0	1	1	JULY	2007	AF
1	F	OVIGEROUS	0	0	0	0	0	1	0	0	0	0	1	1	JULY	2007	AF
1	F	OVIGEROUS	0	0	0	0	0	2	0	0	0	0	2	1	JULY	2007	AF
1	F	OVIGEROUS	0	0	0	0	0	2	0	0	0	0	2	1	JULY	2007	AF
1	F	OVIGEROUS	0	0	0	0	0	1	0	0	0	0	1	1	JULY	2007	AF
2	F	BB	0	0	0	0	0	3	0	0	1	0	4	1	JULY	2007	AF
1	F	OVIGEROUS	0	0	0	0	0	1	0	0	0	0	1	1	JULY	2007	AF
1	F	OVIGEROUS	0	0	0	0	0	2	0	0	0	0	2	1	JULY	2007	AF
2	F	OVIGEROUS	0	0	0	0	0	1	0	1	0	0	2	1	JULY	2007	AF
1	F	OVIGEROUS	0	0	0	0	0	2	0	0	0	0	2	1	JULY	2007	AF
1	F	OVIGEROUS	0	0	0	0	0	1	0	0	0	0	1	1	JULY	2007	AF
1	F	OVIGEROUS	0	0	0	0	0	0	0	1	0	0	1	1	JULY	2007	AF
1	F	OVIGEROUS	0	0	0	0	0	1	0	0	0	0	1	1	JULY	2007	AF
1	F	OVIGEROUS	0	0	0	0	0	1	0	0	0	0	1	1	JULY	2007	AF
1	F	OVIGEROUS	0	0	0	0	0	1	0	0	0	0	1	1	JULY	2007	AF
1	F	OVIGEROUS	0	0	0	0	0	1	0	0	0	0	1	1	JULY	2007	AF
1	F	OVIGEROUS	0	0	0	0	0	0	0	1	0	0	1	1	JULY	2007	AF
1	F	OVIGEROUS	0	0	0	0	0	1	0	0	0	0	1	1	JULY	2007	AF
1	F	OVIGEROUS	0	0	0	0	0	1	0	0	0	0	1	1	JULY	2007	AF
1	F	OVIGEROUS	0	0	0	0	0	2	0	0	0	0	2	1	JULY	2007	AF
2	F	OVIGEROUS	0	0	0	0	0	1	0	1	0	0	2	1	JULY	2007	AF
1	F	OVIGEROUS	0	0	0	0	0	2	0	0	0	0	2	1	JULY	2007	AF
2	F	BB	0	0	0	0	0	2	0	0	1	0	3	1	JULY	2007	AF
1	F	OVIGEROUS	0	0	0	0	0	1	0	0	0	0	1	1	JULY	2007	AF
1	F	OVIGEROUS	0	0	0	0	0	0	0	1	0	0	1	1	JULY	2007	AF
1	F	OVIGEROUS	0	0	0	0	0	1	0	0	0	0	1	1	JULY	2007	AF
1	F	OVIGEROUS	0	0	0	0	0	1	0	0	0	0	1	1	JULY	2007	AF
1	F	OVIGEROUS	0	0	0	0	0	0	0	1	0	0	1	1	JULY	2007	AF
2	F	OVIGEROUS	0	0	1	0	0	1	0	0	0	0	2	1	JULY	2007	AF
1	F	OVIGEROUS	0	0	0	0	0	0	0	1	0	0	1	1	JULY	2007	AF
2	F	OVIGEROUS	0	0	1	0	0	2	0	0	0	0	3	1	JULY	2007	AF
1	F	OVIGEROUS	0	0	0	0	0	1	0	0	0	0	1	1	JULY	2007	AF
1	F	OVIGEROUS	0	0	0	0	0	2	0	0	0	0	2	1	JULY	2007	AF
1	F	OVIGEROUS	0	0	0	0	0	2	0	0	0	0	2	1	JULY	2007	AF
1	F	OVIGEROUS	0	0	0	0	0	1	0	0	0	0	1	1	JULY	2007	AF
2	F	OVIGEROUS	0	0	0	0	0	1	0	1	0	0	2	1	JULY	2007	AF
1	F	OVIGEROUS	0	0	0	0	0	1	0	0	0	0	1	1	JULY	2007	AF
1	F	OVIGEROUS	0	0	0	0	0	3	0	0	0	0	3	1	JULY	2007	AF
2	F	BB	0	0	1	0	0	1	0	0	0	0	2	1	JULY	2007	AF
1	F	OVIGEROUS	0	0	0	0	0	1	0	0	0	0	1	1	JULY	2007	AF
1	F	OVIGEROUS	0	0	0	0	0	1	0	0	0	0	1	1	JULY	2007	AF
1	F	OVIGEROUS	0	0	1	0	0	0	0	0	0	0	1	1	JULY	2007	AF
1	F	OVULATING	0	0	1	0	0	0	0	0	0	0	1	1	JULY	2007	AF
1	F	OVIGEROUS	0	0	0	0	0	1	0	0	0	0	1	1	JULY	2007	AF
3	F	OVIGEROUS	0	0	2	0	0	2	0	0	1	0	5	1	JULY	2007	AF
1	F	OVIGEROUS	0	0	1	0	0	0	0	0	0	0	1	1	JULY	2007	AF
1	F	OVIGEROUS	0	0	0	0	0	0	0	0	2	0	2	1	JULY	2007	AF
1	F	OVIGEROUS	0	0	0	0	0	1	0	0	0	0	1	1	JULY	2007	AF
1	F	OVIGEROUS	1	0	0	0	0	0	0	0	0	0	1	1	JULY	2007	AF
0	F	OVIGEROUS	0	0	0	0	0	0	0	0	0	0	0	1	JULY	2007	AF
0	F	OVIGEROUS	0	0	0	0	0	0	0	0	0	0	0	1	JULY	2007	AF
0	F	OVIGEROUS	0	0	0	0	0	0	0	0	0	0	0	1	JULY	2007	AF
0	F	OVIGEROUS	0	0	0	0	0	0	0	0	0	0	0	1	JULY	2007	AF
0	F	OVIGEROUS	0	0	0	0	0	0	0	0	0	0	0	1	JULY	2007	AF
0	F	OVIGEROUS	0	0	0	0	0	0	0	0	0	0	0	1	JULY	2007	AF
0	F	OVIGEROUS	0	0	0	0	0	0	0	0	0	0	0	1	JULY	2007	AF
0	F	OVIGEROUS	0	0	0	0	0	0	0	0	0	0	0	1	JULY	2007	AF
0	F	OVIGEROUS	0	0	0	0	0	0	0	0	0	0	0	1	JULY	2007	AF
0	F	OVIGEROUS	0	0	0	0	0	0	0	0	0	0	0	1	JULY	2007	AF
0	F	OVIGEROUS	0	0	0	0	0	0	0	0	0	0	0	1	JULY	2007	AF
0	F	OVIGEROUS	0	0	0	0	0	0	0	0	0	0	0	1	JULY	2007	AF
0	F	OVIGEROUS	0	0	0	0	0	0	0	0	0	0	0	1	JULY	2007	AF
0	F	OVIGEROUS	0	0	0	0	0	0	0	0	0	0	0	1	JULY	2007	AF
0	F	OVIGEROUS	0	0	0	0	0	0	0	0	0	0	0	1	JULY	2007	AF
0	F	OVIGEROUS	0	0	0	0	0	0	0	0	0	0	0	1	JULY	2007	AF
0	F	OVIGEROUS	0	0	0	0	0	0	0	0	0	0	0	1	JULY	2007	AF
0	F	OVIGEROUS	0	0	0	0	0	0	0	0	0	0	0	1	JULY	2007	AF
0	F	OVULATING	0	0	0	0	0	0	0	0	0	0	0	1	JULY	2007	AF
0	F	OVULATING	0	0	0	0	0	0	0	0	0	0	0	1	JULY	2007	AF
0	F	OVIGEROUS	0	0	0	0	0	0	0	0	0	0	0	1	JULY	2007	AF
0	F	OVIGEROUS	0	0	0	0	0	0	0	0	0	0	0	1	JULY	2007	AF
0	F	OVIGEROUS	0	0	0	0	0	0	0	0	0	0	0	1	JULY	2007	AF
0	F	OVIGEROUS	0	0	0	0	0	0	0	0	0	0	0	1	JULY	2007	AF
0	F	OVIGEROUS	0	0	0	0	0	0	0	0	0	0	0	1	JULY	2007	AF
0	F	OVIGEROUS	0	0	0	0	0	0	0	0	0	0	0	1	JULY	2007	AF
0	F	OVIGEROUS	0	0	0	0	0	0	0	0	0	0	0	1	JULY	2007	AF
0	F	OVIGEROUS	0	0	0	0	0	0	0	0	0	0	0	1	JULY	2007	AF
0	F	OVIGEROUS	0	0	0	0	0	0	0	0	0	0	0	1	JULY	2007	AF
0	F	OVIGEROUS	0	0	0	0	0	0	0	0	0	0	0	1	JULY	2007	AF
0	F	OVIGEROUS	0	0	0	0	0	0	0	0	0	0	0	1	JULY	2007	AF
0	F	OVIGEROUS	0	0	0	0	0	0	0	0	0	0	0	1	JULY	2007	AF
0	F	OVIGEROUS	0	0	0	0	0	0	0	0	0	0	0	1	JULY	2007	AF
0	F	OVIGEROUS	0	0	0	0	0	0	0	0	0	0	0	1	JULY	2007	AF
0	F	OVIGEROUS	0	0	0	0	0	0	0	0	0	0	0	1	JULY	2007	AF
0	F	OVIGEROUS	0	0	0	0	0	0	0	0	0	0	0	1	JULY	2007	AF
0	F	OVIGEROUS	0	0	0	0	0	0	0	0	0	0	0	1	JULY	2007	AF
0	F	OVIGEROUS	0	0	0	0	0	0	0	0	0	0	0	1	JULY	2007	AF
0	F	OVIGEROUS	0	0	0	0	0	0	0	0	0	0	0	1	JULY	2007	AF
1	F	OVULATING	0	0	0	0	0	0	0	0	1	0	1	1	AUGUST	2007	AF
1	F	BB	0	0	0	0	0	4	0	0	0	0	4	1	AUGUST	2007	AF
1	F	BB	0	0	0	0	0	1	0	0	0	0	1	1	AUGUST	2007	AF
1	F	BB	0	0	0	0	0	1	0	0	0	0	1	1	AUGUST	2007	AF
1	F	BB	0	0	0	0	0	1	0	0	0	0	1	1	AUGUST	2007	AF
1	F	BB	0	0	0	0	0	3	0	0	0	0	3	1	AUGUST	2007	AF
2	F	BB	2	0	0	0	0	1	0	0	0	0	3	1	AUGUST	2007	AF
2	F	BB	1	0	0	0	0	1	0	0	0	0	2	1	AUGUST	2007	AF
1	F	BB	0	0	0	0	0	0	0	0	1	0	1	1	AUGUST	2007	AF
1	F	BB	0	0	0	0	0	1	0	0	0	0	1	1	AUGUST	2007	AF
2	F	BB	0	1	1	0	0	0	0	0	0	0	2	1	AUGUST	2007	AF
1	F	BB	0	1	0	0	0	0	0	0	0	0	1	1	AUGUST	2007	AF
1	F	OVIGEROUS	0	0	0	0	0	1	0	0	0	0	1	1	AUGUST	2007	AF
1	F	OVIGEROUS	0	0	0	0	0	2	0	0	0	0	2	1	AUGUST	2007	AF
1	F	OVIGEROUS	0	0	0	0	0	1	0	0	0	0	1	1	AUGUST	2007	AF
1	F	OVIGEROUS	0	0	0	0	0	1	0	0	0	0	1	1	AUGUST	2007	AF
1	F	OVIGEROUS	0	0	0	0	0	1	0	0	0	0	1	1	AUGUST	2007	AF
1	F	OVIGEROUS	0	0	0	0	0	1	0	0	0	0	1	1	AUGUST	2007	AF
1	F	OVIGEROUS	0	0	0	0	0	2	0	0	0	0	2	1	AUGUST	2007	AF
1	F	OVIGEROUS	0	0	0	0	0	2	0	0	0	0	2	1	AUGUST	2007	AF
1	F	OVIGEROUS	0	1	0	0	0	0	0	0	0	0	1	1	AUGUST	2007	AF
1	F	OVIGEROUS	0	0	0	0	0	2	0	0	0	0	2	1	AUGUST	2007	AF
1	F	OVIGEROUS	0	0	0	0	0	4	0	0	0	0	4	1	AUGUST	2007	AF
1	F	OVIGEROUS	0	0	0	0	0	3	0	0	0	0	3	1	AUGUST	2007	AF
1	F	OVIGEROUS	0	0	0	0	0	1	0	0	0	0	1	1	AUGUST	2007	AF
1	F	OVIGEROUS	0	0	0	0	0	1	0	0	0	0	1	1	AUGUST	2007	AF
1	F	OVIGEROUS	0	0	0	0	0	1	0	0	0	0	1	1	AUGUST	2007	AF
1	F	OVIGEROUS	0	0	0	0	0	1	0	0	0	0	1	1	AUGUST	2007	AF
1	F	OVIGEROUS	0	0	0	0	0	2	0	0	0	0	2	1	AUGUST	2007	AF
1	F	OVIGEROUS	0	0	0	0	0	2	0	0	0	0	2	1	AUGUST	2007	AF
1	F	OVIGEROUS	0	0	0	0	0	1	0	0	0	0	1	1	AUGUST	2007	AF
1	F	OVIGEROUS	0	0	0	0	0	3	0	0	0	0	3	1	AUGUST	2007	AF
2	F	OVIGEROUS	0	0	0	0	0	3	0	0	2	0	5	1	AUGUST	2007	AF
1	F	OVIGEROUS	0	0	0	0	0	1	0	0	0	0	1	1	AUGUST	2007	AF
1	F	OVIGEROUS	0	0	0	0	0	1	0	0	0	0	1	1	AUGUST	2007	AF
1	F	OVIGEROUS	0	0	0	0	0	1	0	0	0	0	1	1	AUGUST	2007	AF
1	F	OVIGEROUS	0	0	0	0	0	1	0	0	0	0	1	1	AUGUST	2007	AF
1	F	OVIGEROUS	0	0	0	0	0	1	0	0	0	0	1	1	AUGUST	2007	AF
1	F	OVIGEROUS	0	0	0	0	0	1	0	0	0	0	1	1	AUGUST	2007	AF
1	F	OVIGEROUS	0	0	0	0	0	1	0	0	0	0	1	1	AUGUST	2007	AF
1	F	OVIGEROUS	0	0	0	0	0	1	0	0	0	0	1	1	AUGUST	2007	AF
1	F	OVIGEROUS	0	0	0	0	0	2	0	0	0	0	2	1	AUGUST	2007	AF
1	F	OVIGEROUS	0	0	0	0	0	1	0	0	0	0	1	1	AUGUST	2007	AF
1	F	OVIGEROUS	0	0	0	0	0	1	0	0	0	0	1	1	AUGUST	2007	AF
1	F	OVIGEROUS	0	0	0	0	0	1	0	0	0	0	1	1	AUGUST	2007	AF
1	F	OVIGEROUS	0	0	0	0	0	1	0	0	0	0	1	1	AUGUST	2007	AF
1	F	OVIGEROUS	0	0	0	0	0	1	0	0	0	0	1	1	AUGUST	2007	AF
1	F	OVIGEROUS	0	0	0	0	0	1	0	0	0	0	1	1	AUGUST	2007	AF
1	F	OVIGEROUS	0	0	0	0	0	1	0	0	0	0	1	1	AUGUST	2007	AF
1	F	OVIGEROUS	0	0	0	0	0	1	0	0	0	0	1	1	AUGUST	2007	AF
1	F	OVIGEROUS	0	0	0	0	0	1	0	0	0	0	1	1	AUGUST	2007	AF
1	F	OVIGEROUS	0	0	0	0	0	1	0	0	0	0	1	1	AUGUST	2007	AF
1	F	OVIGEROUS	0	0	0	0	0	1	0	0	0	0	1	1	AUGUST	2007	AF
1	F	OVIGEROUS	0	0	0	0	0	1	0	0	0	0	1	1	AUGUST	2007	AF
1	F	OVIGEROUS	0	0	0	0	0	1	0	0	0	0	1	1	AUGUST	2007	AF
1	F	OVIGEROUS	0	0	0	0	0	1	0	0	0	0	1	1	AUGUST	2007	AF
1	F	OVIGEROUS	0	0	0	0	0	1	0	0	0	0	1	1	AUGUST	2007	AF
1	F	OVIGEROUS	0	0	0	0	0	1	0	0	0	0	1	1	AUGUST	2007	AF
1	F	OVIGEROUS	0	0	0	0	0	1	0	0	0	0	1	1	AUGUST	2007	AF
1	F	OVIGEROUS	0	0	0	0	0	1	0	0	0	0	1	1	AUGUST	2007	AF
1	F	OVIGEROUS	0	0	0	0	0	1	0	0	0	0	1	1	AUGUST	2007	AF
1	F	OVIGEROUS	0	0	0	0	0	2	0	0	0	0	2	1	AUGUST	2007	AF
1	F	OVIGEROUS	0	0	0	0	0	2	0	0	0	0	2	1	AUGUST	2007	AF
1	F	OVIGEROUS	0	0	0	0	0	2	0	0	0	0	2	1	AUGUST	2007	AF
1	F	OVIGEROUS	0	0	0	0	0	2	0	0	0	0	2	1	AUGUST	2007	AF
1	F	OVIGEROUS	0	0	0	0	0	2	0	0	0	0	2	1	AUGUST	2007	AF
2	F	OVIGEROUS	1	0	0	0	0	1	0	0	0	0	2	1	AUGUST	2007	AF
1	F	OVIGEROUS	0	0	0	0	0	1	0	0	0	0	1	1	AUGUST	2007	AF
2	F	OVIGEROUS	3	0	0	0	0	4	0	0	0	0	7	1	AUGUST	2007	AF
1	F	OVIGEROUS	0	0	0	0	0	1	0	0	0	0	1	1	AUGUST	2007	AF
2	F	OVIGEROUS	0	0	0	0	0	1	0	0	1	0	2	1	AUGUST	2007	AF
1	F	OVIGEROUS	0	0	0	0	0	0	0	0	1	0	1	1	AUGUST	2007	AF
1	F	OVIGEROUS	0	0	0	0	0	0	0	0	1	0	1	1	AUGUST	2007	AF
1	F	OVIGEROUS	0	0	0	0	0	0	0	0	1	0	1	1	AUGUST	2007	AF
1	F	OVIGEROUS	0	0	0	0	0	0	0	0	1	0	1	1	AUGUST	2007	AF
1	F	OVIGEROUS	0	0	0	0	0	0	0	0	1	0	1	1	AUGUST	2007	AF
1	F	OVIGEROUS	0	0	0	0	0	0	0	0	1	0	1	1	AUGUST	2007	AF
1	F	OVIGEROUS	0	0	0	0	0	1	0	0	0	0	1	1	AUGUST	2007	AF
1	F	OVIGEROUS	0	0	0	0	0	1	0	0	0	0	1	1	AUGUST	2007	AF
1	F	OVIGEROUS	0	0	0	0	0	1	0	0	0	0	1	1	AUGUST	2007	AF
1	F	OVIGEROUS	0	0	0	0	0	1	0	0	0	0	1	1	AUGUST	2007	AF
1	F	OVIGEROUS	0	0	0	0	0	1	0	0	0	0	1	1	AUGUST	2007	AF
1	F	OVIGEROUS	0	0	0	0	0	2	0	0	0	0	2	1	AUGUST	2007	AF
1	F	OVIGEROUS	0	0	0	0	0	1	0	0	0	0	1	1	AUGUST	2007	AF
1	F	OVIGEROUS	0	0	0	0	0	1	0	0	0	0	1	1	AUGUST	2007	AF
2	F	OVIGEROUS	0	0	0	0	0	1	0	0	1	0	2	1	AUGUST	2007	AF
1	F	OVIGEROUS	0	0	0	0	0	0	0	0	1	0	1	1	AUGUST	2007	AF
1	F	OVIGEROUS	0	0	0	0	0	0	0	0	1	0	1	1	AUGUST	2007	AF
1	F	OVIGEROUS	0	0	0	0	0	0	0	0	1	0	1	1	AUGUST	2007	AF
1	F	OVIGEROUS	0	0	0	0	0	0	0	0	1	0	1	1	AUGUST	2007	AF
1	F	OVULATING	0	0	0	0	0	0	0	0	1	0	1	1	AUGUST	2007	AF
2	F	OVIGEROUS	1	0	0	0	0	1	0	0	0	0	2	1	AUGUST	2007	AF
1	F	OVIGEROUS	0	0	0	0	0	0	0	0	1	0	1	1	AUGUST	2007	AF
1	F	OVIGEROUS	0	0	0	0	0	1	0	0	0	0	1	1	AUGUST	2007	AF
1	F	OVIGEROUS	0	0	0	0	0	1	0	0	0	0	1	1	AUGUST	2007	AF
0	F	OVIGEROUS	0	0	0	0	0	0	0	0	0	0	0	1	AUGUST	2007	AF
0	F	OVIGEROUS	0	0	0	0	0	0	0	0	0	0	0	1	AUGUST	2007	AF
0	F	OVIGEROUS	0	0	0	0	0	0	0	0	0	0	0	1	AUGUST	2007	AF
0	F	OVIGEROUS	0	0	0	0	0	0	0	0	0	0	0	1	AUGUST	2007	AF
0	F	OVIGEROUS	0	0	0	0	0	0	0	0	0	0	0	1	AUGUST	2007	AF
0	F	OVIGEROUS	0	0	0	0	0	0	0	0	0	0	0	1	AUGUST	2007	AF
0	F	OVIGEROUS	0	0	0	0	0	0	0	0	0	0	0	1	AUGUST	2007	AF
0	F	OVIGEROUS	0	0	0	0	0	0	0	0	0	0	0	1	AUGUST	2007	AF
0	F	OVIGEROUS	0	0	0	0	0	0	0	0	0	0	0	1	AUGUST	2007	AF
0	F	OVIGEROUS	0	0	0	0	0	0	0	0	0	0	0	1	AUGUST	2007	AF
0	F	OVIGEROUS	0	0	0	0	0	0	0	0	0	0	0	1	AUGUST	2007	AF
0	F	OVIGEROUS	0	0	0	0	0	0	0	0	0	0	0	1	AUGUST	2007	AF
0	F	OVIGEROUS	0	0	0	0	0	0	0	0	0	0	0	1	AUGUST	2007	AF
0	F	OVIGEROUS	0	0	0	0	0	0	0	0	0	0	0	1	AUGUST	2007	AF
0	F	OVIGEROUS	0	0	0	0	0	0	0	0	0	0	0	1	AUGUST	2007	AF
0	F	OVIGEROUS	0	0	0	0	0	0	0	0	0	0	0	1	AUGUST	2007	AF
0	F	OVIGEROUS	0	0	0	0	0	0	0	0	0	0	0	1	AUGUST	2007	AF
0	F	OVIGEROUS	0	0	0	0	0	0	0	0	0	0	0	1	AUGUST	2007	AF
0	F	OVIGEROUS	0	0	0	0	0	0	0	0	0	0	0	1	AUGUST	2007	AF
0	F	OVIGEROUS	0	0	0	0	0	0	0	0	0	0	0	1	AUGUST	2007	AF
0	F	OVIGEROUS	0	0	0	0	0	0	0	0	0	0	0	1	AUGUST	2007	AF
0	F	OVIGEROUS	0	0	0	0	0	0	0	0	0	0	0	1	AUGUST	2007	AF
0	F	OVIGEROUS	0	0	0	0	0	0	0	0	0	0	0	1	AUGUST	2007	AF
0	F	OVIGEROUS	0	0	0	0	0	0	0	0	0	0	0	1	AUGUST	2007	AF
0	F	OVIGEROUS	0	0	0	0	0	0	0	0	0	0	0	1	AUGUST	2007	AF
0	F	OVIGEROUS	0	0	0	0	0	0	0	0	0	0	0	1	AUGUST	2007	AF
0	F	OVIGEROUS	0	0	0	0	0	0	0	0	0	0	0	1	AUGUST	2007	AF
0	F	OVIGEROUS	0	0	0	0	0	0	0	0	0	0	0	1	AUGUST	2007	AF
0	F	OVIGEROUS	0	0	0	0	0	0	0	0	0	0	0	1	AUGUST	2007	AF
0	F	OVIGEROUS	0	0	0	0	0	0	0	0	0	0	0	1	AUGUST	2007	AF
0	F	OVIGEROUS	0	0	0	0	0	0	0	0	0	0	0	1	AUGUST	2007	AF
0	F	OVIGEROUS	0	0	0	0	0	0	0	0	0	0	0	1	AUGUST	2007	AF
0	F	OVIGEROUS	0	0	0	0	0	0	0	0	0	0	0	1	AUGUST	2007	AF
0	F	OVIGEROUS	0	0	0	0	0	0	0	0	0	0	0	1	AUGUST	2007	AF
0	F	OVIGEROUS	0	0	0	0	0	0	0	0	0	0	0	1	AUGUST	2007	AF
0	F	OVIGEROUS	0	0	0	0	0	0	0	0	0	0	0	1	AUGUST	2007	AF
0	F	OVIGEROUS	0	0	0	0	0	0	0	0	0	0	0	1	AUGUST	2007	AF
0	F	OVIGEROUS	0	0	0	0	0	0	0	0	0	0	0	1	AUGUST	2007	AF
0	F	OVIGEROUS	0	0	0	0	0	0	0	0	0	0	0	1	AUGUST	2007	AF
0	F	OVIGEROUS	0	0	0	0	0	0	0	0	0	0	0	1	AUGUST	2007	AF
0	F	OVIGEROUS	0	0	0	0	0	0	0	0	0	0	0	1	AUGUST	2007	AF
0	F	OVIGEROUS	0	0	0	0	0	0	0	0	0	0	0	1	AUGUST	2007	AF
0	F	OVIGEROUS	0	0	0	0	0	0	0	0	0	0	0	1	AUGUST	2007	AF
0	F	OVIGEROUS	0	0	0	0	0	0	0	0	0	0	0	1	AUGUST	2007	AF
0	F	OVIGEROUS	0	0	0	0	0	0	0	0	0	0	0	1	AUGUST	2007	AF
0	F	OVIGEROUS	0	0	0	0	0	0	0	0	0	0	0	1	AUGUST	2007	AF
0	F	OVIGEROUS	0	0	0	0	0	0	0	0	0	0	0	1	AUGUST	2007	AF
0	F	OVIGEROUS	0	0	0	0	0	0	0	0	0	0	0	1	AUGUST	2007	AF
0	F	OVIGEROUS	0	0	0	0	0	0	0	0	0	0	0	1	AUGUST	2007	AF
0	F	OVIGEROUS	0	0	0	0	0	0	0	0	0	0	0	1	AUGUST	2007	AF
0	F	OVIGEROUS	0	0	0	0	0	0	0	0	0	0	0	1	AUGUST	2007	AF
0	F	OVIGEROUS	0	0	0	0	0	0	0	0	0	0	0	1	AUGUST	2007	AF
0	F	OVIGEROUS	0	0	0	0	0	0	0	0	0	0	0	1	AUGUST	2007	AF
0	F	OVIGEROUS	0	0	0	0	0	0	0	0	0	0	0	1	AUGUST	2007	AF
0	F	OVIGEROUS	0	0	0	0	0	0	0	0	0	0	0	1	AUGUST	2007	AF
0	F	OVIGEROUS	0	0	0	0	0	0	0	0	0	0	0	1	AUGUST	2007	AF
0	F	OVIGEROUS	0	0	0	0	0	0	0	0	0	0	0	1	AUGUST	2007	AF
0	F	OVIGEROUS	0	0	0	0	0	0	0	0	0	0	0	1	AUGUST	2007	AF
0	F	OVIGEROUS	0	0	0	0	0	0	0	0	0	0	0	1	AUGUST	2007	AF
0	F	OVIGEROUS	0	0	0	0	0	0	0	0	0	0	0	1	AUGUST	2007	AF
0	F	OVIGEROUS	0	0	0	0	0	0	0	0	0	0	0	1	AUGUST	2007	AF
0	F	OVIGEROUS	0	0	0	0	0	0	0	0	0	0	0	1	AUGUST	2007	AF
0	F	OVIGEROUS	0	0	0	0	0	0	0	0	0	0	0	1	AUGUST	2007	AF
0	F	OVIGEROUS	0	0	0	0	0	0	0	0	0	0	0	1	AUGUST	2007	AF
0	F	OVIGEROUS	0	0	0	0	0	0	0	0	0	0	0	1	AUGUST	2007	AF
0	F	OVIGEROUS	0	0	0	0	0	0	0	0	0	0	0	1	AUGUST	2007	AF
0	F	OVIGEROUS	0	0	0	0	0	0	0	0	0	0	0	1	AUGUST	2007	AF
0	F	OVIGEROUS	0	0	0	0	0	0	0	0	0	0	0	1	AUGUST	2007	AF
0	F	OVIGEROUS	0	0	0	0	0	0	0	0	0	0	0	1	AUGUST	2007	AF
0	F	OVIGEROUS	0	0	0	0	0	0	0	0	0	0	0	1	AUGUST	2007	AF
0	F	OVIGEROUS	0	0	0	0	0	0	0	0	0	0	0	1	AUGUST	2007	AF
0	F	OVIGEROUS	0	0	0	0	0	0	0	0	0	0	0	1	AUGUST	2007	AF
0	F	OVIGEROUS	0	0	0	0	0	0	0	0	0	0	0	1	AUGUST	2007	AF
0	F	OVIGEROUS	0	0	0	0	0	0	0	0	0	0	0	1	AUGUST	2007	AF
0	F	OVIGEROUS	0	0	0	0	0	0	0	0	0	0	0	1	AUGUST	2007	AF
0	F	OVIGEROUS	0	0	0	0	0	0	0	0	0	0	0	1	AUGUST	2007	AF
0	F	OVIGEROUS	0	0	0	0	0	0	0	0	0	0	0	1	AUGUST	2007	AF
0	F	OVIGEROUS	0	0	0	0	0	0	0	0	0	0	0	1	AUGUST	2007	AF
1	F	OVIGEROUS	0	0	0	0	0	3	0	0	0	0	3	1	SEPTEMBER	2007	AF
1	F	OVIGEROUS	0	0	0	0	0	1	0	0	0	0	1	1	SEPTEMBER	2007	AF
1	F	OVULATING	0	0	0	0	0	2	0	0	0	0	2	1	SEPTEMBER	2007	AF
1	F	OVULATING	0	0	0	0	0	1	0	0	0	0	1	1	SEPTEMBER	2007	AF
1	F	OVIGEROUS	0	0	0	0	0	1	0	0	0	0	1	1	SEPTEMBER	2007	AF
1	F	OVIGEROUS	0	0	0	0	0	1	0	0	0	0	1	1	SEPTEMBER	2007	AF
1	F	OVIGEROUS	0	0	0	0	0	1	0	0	0	0	1	1	SEPTEMBER	2007	AF
1	F	OVULATING	0	0	0	0	0	1	0	0	0	0	1	1	SEPTEMBER	2007	AF
1	F	OVIGEROUS	0	0	0	0	0	1	0	0	0	0	1	1	SEPTEMBER	2007	AF
1	F	OVIGEROUS	0	0	0	0	0	1	0	0	0	0	1	1	SEPTEMBER	2007	AF
1	F	OVULATING	0	0	0	0	0	1	0	0	0	0	1	1	SEPTEMBER	2007	AF
1	F	OVULATING	0	0	0	0	0	1	0	0	0	0	1	1	SEPTEMBER	2007	AF
1	F	OVULATING	0	0	0	0	0	1	0	0	0	0	1	1	SEPTEMBER	2007	AF
1	F	OVIGEROUS	0	0	0	0	0	1	0	0	0	0	1	1	SEPTEMBER	2007	AF
1	F	OVIGEROUS	0	0	0	0	0	1	0	0	0	0	1	1	SEPTEMBER	2007	AF
1	F	OVIGEROUS	0	0	0	0	0	1	0	0	0	0	1	1	SEPTEMBER	2007	AF
1	F	OVIGEROUS	0	0	0	0	0	1	0	0	0	0	1	1	SEPTEMBER	2007	AF
1	F	OVIGEROUS	0	0	0	0	0	1	0	0	0	0	1	1	SEPTEMBER	2007	AF
1	F	OVIGEROUS	0	0	0	0	0	1	0	0	0	0	1	1	SEPTEMBER	2007	AF
0	F	OVIGEROUS	0	0	0	0	0	0	0	0	0	0	0	1	SEPTEMBER	2007	AF
0	F	OVIGEROUS	0	0	0	0	0	0	0	0	0	0	0	1	SEPTEMBER	2007	AF
0	F	OVIGEROUS	0	0	0	0	0	0	0	0	0	0	0	1	SEPTEMBER	2007	AF
0	F	OVIGEROUS	0	0	0	0	0	0	0	0	0	0	0	1	SEPTEMBER	2007	AF
0	F	OVIGEROUS	0	0	0	0	0	0	0	0	0	0	0	1	SEPTEMBER	2007	AF
0	F	OVIGEROUS	0	0	0	0	0	0	0	0	0	0	0	1	SEPTEMBER	2007	AF
0	F	OVIGEROUS	0	0	0	0	0	0	0	0	0	0	0	1	SEPTEMBER	2007	AF
0	F	OVIGEROUS	0	0	0	0	0	0	0	0	0	0	0	1	SEPTEMBER	2007	AF
0	F	OVIGEROUS	0	0	0	0	0	0	0	0	0	0	0	1	SEPTEMBER	2007	AF
0	F	OVIGEROUS	0	0	0	0	0	0	0	0	0	0	0	1	SEPTEMBER	2007	AF
0	F	OVIGEROUS	0	0	0	0	0	0	0	0	0	0	0	1	SEPTEMBER	2007	AF
0	F	OVIGEROUS	0	0	0	0	0	0	0	0	0	0	0	1	SEPTEMBER	2007	AF
0	F	OVIGEROUS	0	0	0	0	0	0	0	0	0	0	0	1	SEPTEMBER	2007	AF
0	F	OVIGEROUS	0	0	0	0	0	0	0	0	0	0	0	1	SEPTEMBER	2007	AF
0	F	OVIGEROUS	0	0	0	0	0	0	0	0	0	0	0	1	SEPTEMBER	2007	AF
0	F	OVIGEROUS	0	0	0	0	0	0	0	0	0	0	0	1	SEPTEMBER	2007	AF
0	F	OVIGEROUS	0	0	0	0	0	0	0	0	0	0	0	1	SEPTEMBER	2007	AF
0	F	OVIGEROUS	0	0	0	0	0	0	0	0	0	0	0	1	SEPTEMBER	2007	AF
0	F	OVIGEROUS	0	0	0	0	0	0	0	0	0	0	0	1	SEPTEMBER	2007	AF
0	F	OVIGEROUS	0	0	0	0	0	0	0	0	0	0	0	1	SEPTEMBER	2007	AF
0	F	OVIGEROUS	0	0	0	0	0	0	0	0	0	0	0	1	SEPTEMBER	2007	AF
0	F	OVIGEROUS	0	0	0	0	0	0	0	0	0	0	0	1	SEPTEMBER	2007	AF
0	F	OVIGEROUS	0	0	0	0	0	0	0	0	0	0	0	1	SEPTEMBER	2007	AF
0	F	OVIGEROUS	0	0	0	0	0	0	0	0	0	0	0	1	SEPTEMBER	2007	AF
0	F	OVIGEROUS	0	0	0	0	0	0	0	0	0	0	0	1	SEPTEMBER	2007	AF
0	F	OVIGEROUS	0	0	0	0	0	0	0	0	0	0	0	1	SEPTEMBER	2007	AF
0	F	OVIGEROUS	0	0	0	0	0	0	0	0	0	0	0	1	SEPTEMBER	2007	AF
0	F	OVIGEROUS	0	0	0	0	0	0	0	0	0	0	0	1	SEPTEMBER	2007	AF
0	F	OVIGEROUS	0	0	0	0	0	0	0	0	0	0	0	1	SEPTEMBER	2007	AF
0	F	OVIGEROUS	0	0	0	0	0	0	0	0	0	0	0	1	SEPTEMBER	2007	AF
0	F	OVIGEROUS	0	0	0	0	0	0	0	0	0	0	0	1	SEPTEMBER	2007	AF
0	F	OVIGEROUS	0	0	0	0	0	0	0	0	0	0	0	1	SEPTEMBER	2007	AF
0	F	OVIGEROUS	0	0	0	0	0	0	0	0	0	0	0	1	SEPTEMBER	2007	AF
0	F	OVIGEROUS	0	0	0	0	0	0	0	0	0	0	0	1	SEPTEMBER	2007	AF
0	F	OVIGEROUS	0	0	0	0	0	0	0	0	0	0	0	1	SEPTEMBER	2007	AF
0	F	OVIGEROUS	0	0	0	0	0	0	0	0	0	0	0	1	SEPTEMBER	2007	AF
0	F	OVIGEROUS	0	0	0	0	0	0	0	0	0	0	0	1	SEPTEMBER	2007	AF
0	F	OVIGEROUS	0	0	0	0	0	0	0	0	0	0	0	1	SEPTEMBER	2007	AF
0	F	OVIGEROUS	0	0	0	0	0	0	0	0	0	0	0	1	SEPTEMBER	2007	AF
0	F	OVIGEROUS	0	0	0	0	0	0	0	0	0	0	0	1	SEPTEMBER	2007	AF
0	F	OVIGEROUS	0	0	0	0	0	0	0	0	0	0	0	1	SEPTEMBER	2007	AF
0	F	OVIGEROUS	0	0	0	0	0	0	0	0	0	0	0	1	SEPTEMBER	2007	AF
0	F	OVIGEROUS	0	0	0	0	0	0	0	0	0	0	0	1	SEPTEMBER	2007	AF
0	F	OVIGEROUS	0	0	0	0	0	0	0	0	0	0	0	1	SEPTEMBER	2007	AF
0	F	OVIGEROUS	0	0	0	0	0	0	0	0	0	0	0	1	SEPTEMBER	2007	AF
0	F	OVIGEROUS	0	0	0	0	0	0	0	0	0	0	0	1	SEPTEMBER	2007	AF
0	F	OVIGEROUS	0	0	0	0	0	0	0	0	0	0	0	1	SEPTEMBER	2007	AF
0	F	OVIGEROUS	0	0	0	0	0	0	0	0	0	0	0	1	SEPTEMBER	2007	AF
0	F	OVIGEROUS	0	0	0	0	0	0	0	0	0	0	0	1	SEPTEMBER	2007	AF
0	F	OVIGEROUS	0	0	0	0	0	0	0	0	0	0	0	1	SEPTEMBER	2007	AF
0	F	OVIGEROUS	0	0	0	0	0	0	0	0	0	0	0	1	SEPTEMBER	2007	AF
0	F	OVIGEROUS	0	0	0	0	0	0	0	0	0	0	0	1	SEPTEMBER	2007	AF
0	F	OVIGEROUS	0	0	0	0	0	0	0	0	0	0	0	1	SEPTEMBER	2007	AF
0	F	OVIGEROUS	0	0	0	0	0	0	0	0	0	0	0	1	SEPTEMBER	2007	AF
0	F	OVIGEROUS	0	0	0	0	0	0	0	0	0	0	0	1	SEPTEMBER	2007	AF
0	F	OVIGEROUS	0	0	0	0	0	0	0	0	0	0	0	1	SEPTEMBER	2007	AF
0	F	OVIGEROUS	0	0	0	0	0	0	0	0	0	0	0	1	SEPTEMBER	2007	AF
0	F	OVIGEROUS	0	0	0	0	0	0	0	0	0	0	0	1	SEPTEMBER	2007	AF
0	F	OVIGEROUS	0	0	0	0	0	0	0	0	0	0	0	1	SEPTEMBER	2007	AF
0	F	OVIGEROUS	0	0	0	0	0	0	0	0	0	0	0	1	SEPTEMBER	2007	AF
0	F	OVIGEROUS	0	0	0	0	0	0	0	0	0	0	0	1	SEPTEMBER	2007	AF
0	F	OVIGEROUS	0	0	0	0	0	0	0	0	0	0	0	1	SEPTEMBER	2007	AF
0	F	OVIGEROUS	0	0	0	0	0	0	0	0	0	0	0	1	SEPTEMBER	2007	AF
0	F	OVIGEROUS	0	0	0	0	0	0	0	0	0	0	0	1	SEPTEMBER	2007	AF
0	F	OVIGEROUS	0	0	0	0	0	0	0	0	0	0	0	1	SEPTEMBER	2007	AF
0	F	OVIGEROUS	0	0	0	0	0	0	0	0	0	0	0	1	SEPTEMBER	2007	AF
0	F	OVIGEROUS	0	0	0	0	0	0	0	0	0	0	0	1	SEPTEMBER	2007	AF
0	F	OVIGEROUS	0	0	0	0	0	0	0	0	0	0	0	1	SEPTEMBER	2007	AF
0	F	OVIGEROUS	0	0	0	0	0	0	0	0	0	0	0	1	SEPTEMBER	2007	AF
0	F	OVIGEROUS	0	0	0	0	0	0	0	0	0	0	0	1	SEPTEMBER	2007	AF
0	F	OVIGEROUS	0	0	0	0	0	0	0	0	0	0	0	1	SEPTEMBER	2007	AF
0	F	OVIGEROUS	0	0	0	0	0	0	0	0	0	0	0	1	SEPTEMBER	2007	AF
0	F	OVIGEROUS	0	0	0	0	0	0	0	0	0	0	0	1	SEPTEMBER	2007	AF
0	F	OVIGEROUS	0	0	0	0	0	0	0	0	0	0	0	1	SEPTEMBER	2007	AF
0	F	OVIGEROUS	0	0	0	0	0	0	0	0	0	0	0	1	SEPTEMBER	2007	AF
0	F	OVIGEROUS	0	0	0	0	0	0	0	0	0	0	0	1	SEPTEMBER	2007	AF
0	F	OVIGEROUS	0	0	0	0	0	0	0	0	0	0	0	1	SEPTEMBER	2007	AF
0	F	OVIGEROUS	0	0	0	0	0	0	0	0	0	0	0	1	SEPTEMBER	2007	AF
0	F	OVIGEROUS	0	0	0	0	0	0	0	0	0	0	0	1	SEPTEMBER	2007	AF
0	F	OVIGEROUS	0	0	0	0	0	0	0	0	0	0	0	1	SEPTEMBER	2007	AF
0	F	OVIGEROUS	0	0	0	0	0	0	0	0	0	0	0	1	SEPTEMBER	2007	AF
0	F	OVIGEROUS	0	0	0	0	0	0	0	0	0	0	0	1	SEPTEMBER	2007	AF
0	F	OVIGEROUS	0	0	0	0	0	0	0	0	0	0	0	1	SEPTEMBER	2007	AF
0	F	OVIGEROUS	0	0	0	0	0	0	0	0	0	0	0	1	SEPTEMBER	2007	AF
0	F	OVIGEROUS	0	0	0	0	0	0	0	0	0	0	0	1	SEPTEMBER	2007	AF
0	F	OVIGEROUS	0	0	0	0	0	0	0	0	0	0	0	1	SEPTEMBER	2007	AF
0	F	OVIGEROUS	0	0	0	0	0	0	0	0	0	0	0	1	SEPTEMBER	2007	AF
0	F	OVIGEROUS	0	0	0	0	0	0	0	0	0	0	0	1	SEPTEMBER	2007	AF
0	F	OVIGEROUS	0	0	0	0	0	0	0	0	0	0	0	1	SEPTEMBER	2007	AF
0	F	OVIGEROUS	0	0	0	0	0	0	0	0	0	0	0	1	SEPTEMBER	2007	AF
0	F	OVIGEROUS	0	0	0	0	0	0	0	0	0	0	0	1	SEPTEMBER	2007	AF
0	F	OVIGEROUS	0	0	0	0	0	0	0	0	0	0	0	1	SEPTEMBER	2007	AF
0	F	OVIGEROUS	0	0	0	0	0	0	0	0	0	0	0	1	SEPTEMBER	2007	AF
0	F	OVIGEROUS	0	0	0	0	0	0	0	0	0	0	0	1	SEPTEMBER	2007	AF
0	F	OVIGEROUS	0	0	0	0	0	0	0	0	0	0	0	1	SEPTEMBER	2007	AF
0	F	OVIGEROUS	0	0	0	0	0	0	0	0	0	0	0	1	SEPTEMBER	2007	AF
0	F	OVIGEROUS	0	0	0	0	0	0	0	0	0	0	0	1	SEPTEMBER	2007	AF
0	F	OVIGEROUS	0	0	0	0	0	0	0	0	0	0	0	1	SEPTEMBER	2007	AF
0	F	OVIGEROUS	0	0	0	0	0	0	0	0	0	0	0	1	SEPTEMBER	2007	AF
0	F	OVIGEROUS	0	0	0	0	0	0	0	0	0	0	0	1	SEPTEMBER	2007	AF
0	F	OVIGEROUS	0	0	0	0	0	0	0	0	0	0	0	1	SEPTEMBER	2007	AF
0	F	OVIGEROUS	0	0	0	0	0	0	0	0	0	0	0	1	SEPTEMBER	2007	AF
0	F	OVIGEROUS	0	0	0	0	0	0	0	0	0	0	0	1	SEPTEMBER	2007	AF
0	F	OVIGEROUS	0	0	0	0	0	0	0	0	0	0	0	1	SEPTEMBER	2007	AF
0	F	OVIGEROUS	0	0	0	0	0	0	0	0	0	0	0	1	SEPTEMBER	2007	AF
0	F	OVIGEROUS	0	0	0	0	0	0	0	0	0	0	0	1	SEPTEMBER	2007	AF
1	F	OVULATING	2	0	0	0	0	0	0	0	0	0	2	1	OCTOBER	2007	AF
1	F	OVIGEROUS	0	0	1	0	0	0	0	0	0	0	1	1	OCTOBER	2007	AF
1	F	OVIGEROUS	0	0	0	0	0	1	0	0	0	0	1	1	OCTOBER	2007	AF
1	F	OVIGEROUS	0	0	0	0	0	1	0	0	0	0	1	1	OCTOBER	2007	AF
1	F	OVIGEROUS	0	0	0	0	0	1	0	0	0	0	1	1	OCTOBER	2007	AF
1	F	OVIGEROUS	0	0	0	0	0	1	0	0	0	0	1	1	OCTOBER	2007	AF
1	F	OVIGEROUS	0	0	0	0	0	1	0	0	0	0	1	1	OCTOBER	2007	AF
1	F	OVIGEROUS	0	0	0	0	0	1	0	0	0	0	1	1	OCTOBER	2007	AF
1	F	OVIGEROUS	0	0	0	0	0	1	0	0	0	0	1	1	OCTOBER	2007	AF
1	F	OVIGEROUS	0	0	0	0	0	1	0	0	0	0	1	1	OCTOBER	2007	AF
1	F	OVIGEROUS	0	0	0	0	0	1	0	0	0	0	1	1	OCTOBER	2007	AF
1	F	OVIGEROUS	0	0	0	0	0	1	0	0	0	0	1	1	OCTOBER	2007	AF
1	F	OVIGEROUS	0	0	0	0	0	1	0	0	0	0	1	1	OCTOBER	2007	AF
1	F	OVIGEROUS	0	0	0	0	0	1	0	0	0	0	1	1	OCTOBER	2007	AF
1	F	OVIGEROUS	0	0	0	0	0	1	0	0	0	0	1	1	OCTOBER	2007	AF
1	F	OVIGEROUS	0	0	0	0	0	1	0	0	0	0	1	1	OCTOBER	2007	AF
2	F	OVIGEROUS	4	0	0	0	0	1	0	0	0	0	5	1	OCTOBER	2007	AF
1	F	OVIGEROUS	0	0	0	0	0	1	0	0	0	0	1	1	OCTOBER	2007	AF
1	F	OVIGEROUS	0	0	0	0	0	1	0	0	0	0	1	1	OCTOBER	2007	AF
1	F	OVIGEROUS	0	0	0	0	0	1	0	0	0	0	1	1	OCTOBER	2007	AF
1	F	OVIGEROUS	0	0	0	0	0	1	0	0	0	0	1	1	OCTOBER	2007	AF
1	F	OVIGEROUS	0	0	0	0	0	1	0	0	0	0	1	1	OCTOBER	2007	AF
1	F	OVIGEROUS	0	0	0	0	0	1	0	0	0	0	1	1	OCTOBER	2007	AF
2	F	OVIGEROUS	0	0	0	0	0	1	0	1	0	0	2	1	OCTOBER	2007	AF
1	F	OVIGEROUS	0	0	0	0	0	1	0	0	0	0	1	1	OCTOBER	2007	AF
2	F	OVIGEROUS	0	0	0	0	0	1	0	1	0	0	2	1	OCTOBER	2007	AF
0	F	OVIGEROUS	0	0	0	0	0	0	0	0	0	0	0	1	OCTOBER	2007	AF
0	F	OVIGEROUS	0	0	0	0	0	0	0	0	0	0	0	1	OCTOBER	2007	AF
0	F	OVIGEROUS	0	0	0	0	0	0	0	0	0	0	0	1	OCTOBER	2007	AF
0	F	OVIGEROUS	0	0	0	0	0	0	0	0	0	0	0	1	OCTOBER	2007	AF
0	F	OVIGEROUS	0	0	0	0	0	0	0	0	0	0	0	1	OCTOBER	2007	AF
0	F	OVIGEROUS	0	0	0	0	0	0	0	0	0	0	0	1	OCTOBER	2007	AF
0	F	OVIGEROUS	0	0	0	0	0	0	0	0	0	0	0	1	OCTOBER	2007	AF
0	F	OVIGEROUS	0	0	0	0	0	0	0	0	0	0	0	1	OCTOBER	2007	AF
0	F	OVIGEROUS	0	0	0	0	0	0	0	0	0	0	0	1	OCTOBER	2007	AF
0	F	OVIGEROUS	0	0	0	0	0	0	0	0	0	0	0	1	OCTOBER	2007	AF
0	F	OVIGEROUS	0	0	0	0	0	0	0	0	0	0	0	1	OCTOBER	2007	AF
0	F	OVIGEROUS	0	0	0	0	0	0	0	0	0	0	0	1	OCTOBER	2007	AF
0	F	OVIGEROUS	0	0	0	0	0	0	0	0	0	0	0	1	OCTOBER	2007	AF
0	F	OVIGEROUS	0	0	0	0	0	0	0	0	0	0	0	1	OCTOBER	2007	AF
0	F	OVIGEROUS	0	0	0	0	0	0	0	0	0	0	0	1	OCTOBER	2007	AF
0	F	OVIGEROUS	0	0	0	0	0	0	0	0	0	0	0	1	OCTOBER	2007	AF
0	F	OVIGEROUS	0	0	0	0	0	0	0	0	0	0	0	1	OCTOBER	2007	AF
0	F	OVIGEROUS	0	0	0	0	0	0	0	0	0	0	0	1	OCTOBER	2007	AF
0	F	OVIGEROUS	0	0	0	0	0	0	0	0	0	0	0	1	OCTOBER	2007	AF
0	F	OVIGEROUS	0	0	0	0	0	0	0	0	0	0	0	1	OCTOBER	2007	AF
0	F	OVIGEROUS	0	0	0	0	0	0	0	0	0	0	0	1	OCTOBER	2007	AF
0	F	OVIGEROUS	0	0	0	0	0	0	0	0	0	0	0	1	OCTOBER	2007	AF
0	F	OVIGEROUS	0	0	0	0	0	0	0	0	0	0	0	1	OCTOBER	2007	AF
0	F	OVIGEROUS	0	0	0	0	0	0	0	0	0	0	0	1	OCTOBER	2007	AF
0	F	OVIGEROUS	0	0	0	0	0	0	0	0	0	0	0	1	OCTOBER	2007	AF
0	F	OVIGEROUS	0	0	0	0	0	0	0	0	0	0	0	1	OCTOBER	2007	AF
0	F	OVIGEROUS	0	0	0	0	0	0	0	0	0	0	0	1	OCTOBER	2007	AF
0	F	OVIGEROUS	0	0	0	0	0	0	0	0	0	0	0	1	OCTOBER	2007	AF
0	F	OVIGEROUS	0	0	0	0	0	0	0	0	0	0	0	1	OCTOBER	2007	AF
0	F	OVIGEROUS	0	0	0	0	0	0	0	0	0	0	0	1	OCTOBER	2007	AF
0	F	OVIGEROUS	0	0	0	0	0	0	0	0	0	0	0	1	OCTOBER	2007	AF
0	F	OVIGEROUS	0	0	0	0	0	0	0	0	0	0	0	1	OCTOBER	2007	AF
0	F	OVIGEROUS	0	0	0	0	0	0	0	0	0	0	0	1	OCTOBER	2007	AF
0	F	OVIGEROUS	0	0	0	0	0	0	0	0	0	0	0	1	OCTOBER	2007	AF
0	F	OVIGEROUS	0	0	0	0	0	0	0	0	0	0	0	1	OCTOBER	2007	AF
0	F	OVIGEROUS	0	0	0	0	0	0	0	0	0	0	0	1	OCTOBER	2007	AF
0	F	OVIGEROUS	0	0	0	0	0	0	0	0	0	0	0	1	OCTOBER	2007	AF
0	F	OVIGEROUS	0	0	0	0	0	0	0	0	0	0	0	1	OCTOBER	2007	AF
0	F	OVIGEROUS	0	0	0	0	0	0	0	0	0	0	0	1	OCTOBER	2007	AF
0	F	OVIGEROUS	0	0	0	0	0	0	0	0	0	0	0	1	OCTOBER	2007	AF
0	F	OVIGEROUS	0	0	0	0	0	0	0	0	0	0	0	1	OCTOBER	2007	AF
0	F	OVIGEROUS	0	0	0	0	0	0	0	0	0	0	0	1	OCTOBER	2007	AF
0	F	OVIGEROUS	0	0	0	0	0	0	0	0	0	0	0	1	OCTOBER	2007	AF
0	F	OVIGEROUS	0	0	0	0	0	0	0	0	0	0	0	1	OCTOBER	2007	AF
0	F	OVIGEROUS	0	0	0	0	0	0	0	0	0	0	0	1	OCTOBER	2007	AF
0	F	OVIGEROUS	0	0	0	0	0	0	0	0	0	0	0	1	OCTOBER	2007	AF
0	F	OVIGEROUS	0	0	0	0	0	0	0	0	0	0	0	1	OCTOBER	2007	AF
0	F	OVIGEROUS	0	0	0	0	0	0	0	0	0	0	0	1	OCTOBER	2007	AF
0	F	OVIGEROUS	0	0	0	0	0	0	0	0	0	0	0	1	OCTOBER	2007	AF
0	F	OVIGEROUS	0	0	0	0	0	0	0	0	0	0	0	1	OCTOBER	2007	AF
0	F	OVIGEROUS	0	0	0	0	0	0	0	0	0	0	0	1	OCTOBER	2007	AF
0	F	OVIGEROUS	0	0	0	0	0	0	0	0	0	0	0	1	OCTOBER	2007	AF
0	F	OVIGEROUS	0	0	0	0	0	0	0	0	0	0	0	1	OCTOBER	2007	AF
0	F	OVIGEROUS	0	0	0	0	0	0	0	0	0	0	0	1	OCTOBER	2007	AF
0	F	OVIGEROUS	0	0	0	0	0	0	0	0	0	0	0	1	OCTOBER	2007	AF
0	F	OVIGEROUS	0	0	0	0	0	0	0	0	0	0	0	1	OCTOBER	2007	AF
0	F	OVIGEROUS	0	0	0	0	0	0	0	0	0	0	0	1	OCTOBER	2007	AF
0	F	OVIGEROUS	0	0	0	0	0	0	0	0	0	0	0	1	OCTOBER	2007	AF
0	F	OVIGEROUS	0	0	0	0	0	0	0	0	0	0	0	1	OCTOBER	2007	AF
0	F	OVIGEROUS	0	0	0	0	0	0	0	0	0	0	0	1	OCTOBER	2007	AF
0	F	OVIGEROUS	0	0	0	0	0	0	0	0	0	0	0	1	OCTOBER	2007	AF
0	F	OVIGEROUS	0	0	0	0	0	0	0	0	0	0	0	1	OCTOBER	2007	AF
0	F	OVIGEROUS	0	0	0	0	0	0	0	0	0	0	0	1	OCTOBER	2007	AF
0	F	OVIGEROUS	0	0	0	0	0	0	0	0	0	0	0	1	OCTOBER	2007	AF
0	F	OVIGEROUS	0	0	0	0	0	0	0	0	0	0	0	1	OCTOBER	2007	AF
0	F	OVIGEROUS	0	0	0	0	0	0	0	0	0	0	0	1	OCTOBER	2007	AF
0	F	OVIGEROUS	0	0	0	0	0	0	0	0	0	0	0	1	OCTOBER	2007	AF
0	F	OVIGEROUS	0	0	0	0	0	0	0	0	0	0	0	1	OCTOBER	2007	AF
0	F	OVIGEROUS	0	0	0	0	0	0	0	0	0	0	0	1	OCTOBER	2007	AF
0	F	OVIGEROUS	0	0	0	0	0	0	0	0	0	0	0	1	OCTOBER	2007	AF
0	F	OVIGEROUS	0	0	0	0	0	0	0	0	0	0	0	1	OCTOBER	2007	AF
0	F	OVIGEROUS	0	0	0	0	0	0	0	0	0	0	0	1	OCTOBER	2007	AF
0	F	OVIGEROUS	0	0	0	0	0	0	0	0	0	0	0	1	OCTOBER	2007	AF
0	F	OVIGEROUS	0	0	0	0	0	0	0	0	0	0	0	1	OCTOBER	2007	AF
0	F	OVIGEROUS	0	0	0	0	0	0	0	0	0	0	0	1	OCTOBER	2007	AF
0	F	OVIGEROUS	0	0	0	0	0	0	0	0	0	0	0	1	OCTOBER	2007	AF
0	F	OVIGEROUS	0	0	0	0	0	0	0	0	0	0	0	1	OCTOBER	2007	AF
0	F	OVIGEROUS	0	0	0	0	0	0	0	0	0	0	0	1	OCTOBER	2007	AF
0	F	OVIGEROUS	0	0	0	0	0	0	0	0	0	0	0	1	OCTOBER	2007	AF
0	F	OVIGEROUS	0	0	0	0	0	0	0	0	0	0	0	1	OCTOBER	2007	AF
0	F	OVIGEROUS	0	0	0	0	0	0	0	0	0	0	0	1	OCTOBER	2007	AF
0	F	OVIGEROUS	0	0	0	0	0	0	0	0	0	0	0	1	OCTOBER	2007	AF
0	F	OVIGEROUS	0	0	0	0	0	0	0	0	0	0	0	1	OCTOBER	2007	AF
0	F	OVIGEROUS	0	0	0	0	0	0	0	0	0	0	0	1	OCTOBER	2007	AF
0	F	OVIGEROUS	0	0	0	0	0	0	0	0	0	0	0	1	OCTOBER	2007	AF
0	F	OVIGEROUS	0	0	0	0	0	0	0	0	0	0	0	1	OCTOBER	2007	AF
0	F	OVIGEROUS	0	0	0	0	0	0	0	0	0	0	0	1	OCTOBER	2007	AF
0	F	OVIGEROUS	0	0	0	0	0	0	0	0	0	0	0	1	OCTOBER	2007	AF
0	F	OVIGEROUS	0	0	0	0	0	0	0	0	0	0	0	1	OCTOBER	2007	AF
0	F	OVIGEROUS	0	0	0	0	0	0	0	0	0	0	0	1	OCTOBER	2007	AF
0	F	OVIGEROUS	0	0	0	0	0	0	0	0	0	0	0	1	OCTOBER	2007	AF
0	F	OVIGEROUS	0	0	0	0	0	0	0	0	0	0	0	1	OCTOBER	2007	AF
0	F	OVIGEROUS	0	0	0	0	0	0	0	0	0	0	0	1	OCTOBER	2007	AF
0	F	OVIGEROUS	0	0	0	0	0	0	0	0	0	0	0	1	OCTOBER	2007	AF
0	F	OVIGEROUS	0	0	0	0	0	0	0	0	0	0	0	1	OCTOBER	2007	AF
0	F	OVIGEROUS	0	0	0	0	0	0	0	0	0	0	0	1	OCTOBER	2007	AF
0	F	OVIGEROUS	0	0	0	0	0	0	0	0	0	0	0	1	OCTOBER	2007	AF
0	F	OVIGEROUS	0	0	0	0	0	0	0	0	0	0	0	1	OCTOBER	2007	AF
0	F	OVIGEROUS	0	0	0	0	0	0	0	0	0	0	0	1	OCTOBER	2007	AF
0	F	OVIGEROUS	0	0	0	0	0	0	0	0	0	0	0	1	OCTOBER	2007	AF
0	F	OVIGEROUS	0	0	0	0	0	0	0	0	0	0	0	1	OCTOBER	2007	AF
0	F	OVIGEROUS	0	0	0	0	0	0	0	0	0	0	0	1	OCTOBER	2007	AF
0	F	OVIGEROUS	0	0	0	0	0	0	0	0	0	0	0	1	OCTOBER	2007	AF
0	F	OVIGEROUS	0	0	0	0	0	0	0	0	0	0	0	1	OCTOBER	2007	AF
0	F	OVIGEROUS	0	0	0	0	0	0	0	0	0	0	0	1	OCTOBER	2007	AF
0	F	OVIGEROUS	0	0	0	0	0	0	0	0	0	0	0	1	OCTOBER	2007	AF
0	F	OVIGEROUS	0	0	0	0	0	0	0	0	0	0	0	1	OCTOBER	2007	AF
0	F	OVIGEROUS	0	0	0	0	0	0	0	0	0	0	0	1	OCTOBER	2007	AF
0	F	OVIGEROUS	0	0	0	0	0	0	0	0	0	0	0	1	OCTOBER	2007	AF
0	F	OVIGEROUS	0	0	0	0	0	0	0	0	0	0	0	1	OCTOBER	2007	AF
0	F	OVIGEROUS	0	0	0	0	0	0	0	0	0	0	0	1	OCTOBER	2007	AF
0	F	OVIGEROUS	0	0	0	0	0	0	0	0	0	0	0	1	OCTOBER	2007	AF
0	F	OVIGEROUS	0	0	0	0	0	0	0	0	0	0	0	1	OCTOBER	2007	AF
0	F	OVIGEROUS	0	0	0	0	0	0	0	0	0	0	0	1	OCTOBER	2007	AF
0	F	OVIGEROUS	0	0	0	0	0	0	0	0	0	0	0	1	OCTOBER	2007	AF
0	F	OVIGEROUS	0	0	0	0	0	0	0	0	0	0	0	1	OCTOBER	2007	AF
0	F	OVIGEROUS	0	0	0	0	0	0	0	0	0	0	0	1	OCTOBER	2007	AF
0	F	OVIGEROUS	0	0	0	0	0	0	0	0	0	0	0	1	OCTOBER	2007	AF
0	F	OVIGEROUS	0	0	0	0	0	0	0	0	0	0	0	1	OCTOBER	2007	AF
0	F	OVIGEROUS	0	0	0	0	0	0	0	0	0	0	0	1	OCTOBER	2007	AF
0	F	OVIGEROUS	0	0	0	0	0	0	0	0	0	0	0	1	OCTOBER	2007	AF
0	F	OVIGEROUS	0	0	0	0	0	0	0	0	0	0	0	1	OCTOBER	2007	AF
0	F	OVIGEROUS	0	0	0	0	0	0	0	0	0	0	0	1	OCTOBER	2007	AF
0	F	OVIGEROUS	0	0	0	0	0	0	0	0	0	0	0	1	OCTOBER	2007	AF
0	F	OVIGEROUS	0	0	0	0	0	0	0	0	0	0	0	1	OCTOBER	2007	AF
0	F	OVIGEROUS	0	0	0	0	0	0	0	0	0	0	0	1	OCTOBER	2007	AF
0	F	OVIGEROUS	0	0	0	0	0	0	0	0	0	0	0	1	OCTOBER	2007	AF
0	F	OVIGEROUS	0	0	0	0	0	0	0	0	0	0	0	1	OCTOBER	2007	AF
0	F	OVIGEROUS	0	0	0	0	0	0	0	0	0	0	0	1	OCTOBER	2007	AF
0	F	OVIGEROUS	0	0	0	0	0	0	0	0	0	0	0	1	OCTOBER	2007	AF
0	F	OVIGEROUS	0	0	0	0	0	0	0	0	0	0	0	1	OCTOBER	2007	AF
0	F	OVIGEROUS	0	0	0	0	0	0	0	0	0	0	0	1	OCTOBER	2007	AF
0	F	OVIGEROUS	0	0	0	0	0	0	0	0	0	0	0	1	OCTOBER	2007	AF
0	F	OVIGEROUS	0	0	0	0	0	0	0	0	0	0	0	1	OCTOBER	2007	AF
0	F	OVIGEROUS	0	0	0	0	0	0	0	0	0	0	0	1	OCTOBER	2007	AF
0	F	OVIGEROUS	0	0	0	0	0	0	0	0	0	0	0	1	OCTOBER	2007	AF
0	F	OVIGEROUS	0	0	0	0	0	0	0	0	0	0	0	1	OCTOBER	2007	AF
0	F	OVIGEROUS	0	0	0	0	0	0	0	0	0	0	0	1	OCTOBER	2007	AF
0	F	OVIGEROUS	0	0	0	0	0	0	0	0	0	0	0	1	OCTOBER	2007	AF
0	F	OVIGEROUS	0	0	0	0	0	0	0	0	0	0	0	1	OCTOBER	2007	AF
0	F	OVIGEROUS	0	0	0	0	0	0	0	0	0	0	0	1	OCTOBER	2007	AF
0	F	OVIGEROUS	0	0	0	0	0	0	0	0	0	0	0	1	OCTOBER	2007	AF
0	F	OVIGEROUS	0	0	0	0	0	0	0	0	0	0	0	1	OCTOBER	2007	AF
0	F	OVIGEROUS	0	0	0	0	0	0	0	0	0	0	0	1	OCTOBER	2007	AF
0	F	OVIGEROUS	0	0	0	0	0	0	0	0	0	0	0	1	OCTOBER	2007	AF
0	F	OVIGEROUS	0	0	0	0	0	0	0	0	0	0	0	1	OCTOBER	2007	AF
0	F	OVIGEROUS	0	0	0	0	0	0	0	0	0	0	0	1	OCTOBER	2007	AF
0	F	OVIGEROUS	0	0	0	0	0	0	0	0	0	0	0	1	OCTOBER	2007	AF
0	F	OVIGEROUS	0	0	0	0	0	0	0	0	0	0	0	1	OCTOBER	2007	AF
0	F	OVIGEROUS	0	0	0	0	0	0	0	0	0	0	0	1	OCTOBER	2007	AF
0	F	OVIGEROUS	0	0	0	0	0	0	0	0	0	0	0	1	OCTOBER	2007	AF
0	F	OVIGEROUS	0	0	0	0	0	0	0	0	0	0	0	1	OCTOBER	2007	AF
0	F	OVIGEROUS	0	0	0	0	0	0	0	0	0	0	0	1	OCTOBER	2007	AF
0	F	OVIGEROUS	0	0	0	0	0	0	0	0	0	0	0	1	OCTOBER	2007	AF
0	F	OVIGEROUS	0	0	0	0	0	0	0	0	0	0	0	1	OCTOBER	2007	AF
0	F	OVIGEROUS	0	0	0	0	0	0	0	0	0	0	0	1	OCTOBER	2007	AF
0	F	OVIGEROUS	0	0	0	0	0	0	0	0	0	0	0	1	OCTOBER	2007	AF
0	F	OVIGEROUS	0	0	0	0	0	0	0	0	0	0	0	1	OCTOBER	2007	AF
0	F	OVIGEROUS	0	0	0	0	0	0	0	0	0	0	0	1	OCTOBER	2007	AF
0	F	OVIGEROUS	0	0	0	0	0	0	0	0	0	0	0	1	OCTOBER	2007	AF
0	F	OVIGEROUS	0	0	0	0	0	0	0	0	0	0	0	1	OCTOBER	2007	AF
0	F	OVIGEROUS	0	0	0	0	0	0	0	0	0	0	0	1	OCTOBER	2007	AF
0	F	OVIGEROUS	0	0	0	0	0	0	0	0	0	0	0	1	OCTOBER	2007	AF
0	F	OVIGEROUS	0	0	0	0	0	0	0	0	0	0	0	1	OCTOBER	2007	AF
0	F	OVIGEROUS	0	0	0	0	0	0	0	0	0	0	0	1	OCTOBER	2007	AF
0	F	OVIGEROUS	0	0	0	0	0	0	0	0	0	0	0	1	OCTOBER	2007	AF
0	F	OVIGEROUS	0	0	0	0	0	0	0	0	0	0	0	1	OCTOBER	2007	AF
0	F	OVIGEROUS	0	0	0	0	0	0	0	0	0	0	0	1	OCTOBER	2007	AF
0	F	OVIGEROUS	0	0	0	0	0	0	0	0	0	0	0	1	OCTOBER	2007	AF
0	F	OVIGEROUS	0	0	0	0	0	0	0	0	0	0	0	1	OCTOBER	2007	AF
0	F	OVIGEROUS	0	0	0	0	0	0	0	0	0	0	0	1	OCTOBER	2007	AF
0	F	OVIGEROUS	0	0	0	0	0	0	0	0	0	0	0	1	OCTOBER	2007	AF
0	F	OVIGEROUS	0	0	0	0	0	0	0	0	0	0	0	1	OCTOBER	2007	AF
0	F	OVIGEROUS	0	0	0	0	0	0	0	0	0	0	0	1	OCTOBER	2007	AF
0	F	OVIGEROUS	0	0	0	0	0	0	0	0	0	0	0	1	OCTOBER	2007	AF
0	F	OVIGEROUS	0	0	0	0	0	0	0	0	0	0	0	1	OCTOBER	2007	AF
0	F	OVIGEROUS	0	0	0	0	0	0	0	0	0	0	0	1	OCTOBER	2007	AF
0	F	OVIGEROUS	0	0	0	0	0	0	0	0	0	0	0	1	OCTOBER	2007	AF
0	F	OVIGEROUS	0	0	0	0	0	0	0	0	0	0	0	1	OCTOBER	2007	AF
0	F	OVIGEROUS	0	0	0	0	0	0	0	0	0	0	0	1	OCTOBER	2007	AF
0	F	OVIGEROUS	0	0	0	0	0	0	0	0	0	0	0	1	OCTOBER	2007	AF
0	F	OVIGEROUS	0	0	0	0	0	0	0	0	0	0	0	1	OCTOBER	2007	AF
0	F	OVIGEROUS	0	0	0	0	0	0	0	0	0	0	0	1	OCTOBER	2007	AF
0	F	OVIGEROUS	0	0	0	0	0	0	0	0	0	0	0	1	OCTOBER	2007	AF
0	F	OVIGEROUS	0	0	0	0	0	0	0	0	0	0	0	1	OCTOBER	2007	AF
0	F	OVIGEROUS	0	0	0	0	0	0	0	0	0	0	0	1	OCTOBER	2007	AF
0	F	OVIGEROUS	0	0	0	0	0	0	0	0	0	0	0	1	OCTOBER	2007	AF
0	F	OVIGEROUS	0	0	0	0	0	0	0	0	0	0	0	1	OCTOBER	2007	AF
0	F	OVIGEROUS	0	0	0	0	0	0	0	0	0	0	0	1	OCTOBER	2007	AF
0	F	OVIGEROUS	0	0	0	0	0	0	0	0	0	0	0	1	OCTOBER	2007	AF
0	F	OVIGEROUS	0	0	0	0	0	0	0	0	0	0	0	1	OCTOBER	2007	AF
0	F	OVIGEROUS	0	0	0	0	0	0	0	0	0	0	0	1	OCTOBER	2007	AF
0	F	OVIGEROUS	0	0	0	0	0	0	0	0	0	0	0	1	OCTOBER	2007	AF
0	F	OVIGEROUS	0	0	0	0	0	0	0	0	0	0	0	1	OCTOBER	2007	AF
0	F	OVIGEROUS	0	0	0	0	0	0	0	0	0	0	0	1	OCTOBER	2007	AF
0	F	OVIGEROUS	0	0	0	0	0	0	0	0	0	0	0	1	OCTOBER	2007	AF
0	F	OVIGEROUS	0	0	0	0	0	0	0	0	0	0	0	1	OCTOBER	2007	AF
0	F	OVIGEROUS	0	0	0	0	0	0	0	0	0	0	0	1	OCTOBER	2007	AF
0	F	OVIGEROUS	0	0	0	0	0	0	0	0	0	0	0	1	OCTOBER	2007	AF
0	F	OVIGEROUS	0	0	0	0	0	0	0	0	0	0	0	1	OCTOBER	2007	AF
0	F	OVIGEROUS	0	0	0	0	0	0	0	0	0	0	0	1	OCTOBER	2007	AF
0	F	OVIGEROUS	0	0	0	0	0	0	0	0	0	0	0	1	OCTOBER	2007	AF
0	F	OVIGEROUS	0	0	0	0	0	0	0	0	0	0	0	1	OCTOBER	2007	AF
0	F	OVIGEROUS	0	0	0	0	0	0	0	0	0	0	0	1	OCTOBER	2007	AF
0	F	OVIGEROUS	0	0	0	0	0	0	0	0	0	0	0	1	OCTOBER	2007	AF
0	F	OVIGEROUS	0	0	0	0	0	0	0	0	0	0	0	1	OCTOBER	2007	AF
0	F	OVIGEROUS	0	0	0	0	0	0	0	0	0	0	0	1	OCTOBER	2007	AF
0	F	OVIGEROUS	0	0	0	0	0	0	0	0	0	0	0	1	OCTOBER	2007	AF
0	F	OVIGEROUS	0	0	0	0	0	0	0	0	0	0	0	1	OCTOBER	2007	AF
0	F	OVIGEROUS	0	0	0	0	0	0	0	0	0	0	0	1	OCTOBER	2007	AF
0	F	OVIGEROUS	0	0	0	0	0	0	0	0	0	0	0	1	OCTOBER	2007	AF
0	F	OVIGEROUS	0	0	0	0	0	0	0	0	0	0	0	1	OCTOBER	2007	AF
0	F	OVIGEROUS	0	0	0	0	0	0	0	0	0	0	0	1	OCTOBER	2007	AF
0	F	OVIGEROUS	0	0	0	0	0	0	0	0	0	0	0	1	OCTOBER	2007	AF
0	F	OVIGEROUS	0	0	0	0	0	0	0	0	0	0	0	1	OCTOBER	2007	AF
0	F	OVIGEROUS	0	0	0	0	0	0	0	0	0	0	0	1	OCTOBER	2007	AF
0	F	OVIGEROUS	0	0	0	0	0	0	0	0	0	0	0	1	OCTOBER	2007	AF
0	F	OVIGEROUS	0	0	0	0	0	0	0	0	0	0	0	1	OCTOBER	2007	AF
0	F	OVIGEROUS	0	0	0	0	0	0	0	0	0	0	0	1	OCTOBER	2007	AF
0	F	OVIGEROUS	0	0	0	0	0	0	0	0	0	0	0	1	OCTOBER	2007	AF
0	F	OVIGEROUS	0	0	0	0	0	0	0	0	0	0	0	1	OCTOBER	2007	AF
0	F	OVIGEROUS	0	0	0	0	0	0	0	0	0	0	0	1	OCTOBER	2007	AF
0	F	OVIGEROUS	0	0	0	0	0	0	0	0	0	0	0	1	OCTOBER	2007	AF
0	F	OVIGEROUS	0	0	0	0	0	0	0	0	0	0	0	1	OCTOBER	2007	AF
0	F	OVIGEROUS	0	0	0	0	0	0	0	0	0	0	0	1	OCTOBER	2007	AF
0	F	OVIGEROUS	0	0	0	0	0	0	0	0	0	0	0	1	OCTOBER	2007	AF
0	F	OVIGEROUS	0	0	0	0	0	0	0	0	0	0	0	1	OCTOBER	2007	AF
0	F	OVIGEROUS	0	0	0	0	0	0	0	0	0	0	0	1	OCTOBER	2007	AF
0	F	OVIGEROUS	0	0	0	0	0	0	0	0	0	0	0	1	OCTOBER	2007	AF
0	F	OVIGEROUS	0	0	0	0	0	0	0	0	0	0	0	1	OCTOBER	2007	AF
0	F	OVIGEROUS	0	0	0	0	0	0	0	0	0	0	0	1	OCTOBER	2007	AF
0	F	OVIGEROUS	0	0	0	0	0	0	0	0	0	0	0	1	OCTOBER	2007	AF
0	F	OVIGEROUS	0	0	0	0	0	0	0	0	0	0	0	1	OCTOBER	2007	AF
0	F	OVIGEROUS	0	0	0	0	0	0	0	0	0	0	0	1	OCTOBER	2007	AF
0	F	OVIGEROUS	0	0	0	0	0	0	0	0	0	0	0	1	OCTOBER	2007	AF
0	F	OVIGEROUS	0	0	0	0	0	0	0	0	0	0	0	1	OCTOBER	2007	AF
0	F	OVIGEROUS	0	0	0	0	0	0	0	0	0	0	0	1	OCTOBER	2007	AF
0	F	OVIGEROUS	0	0	0	0	0	0	0	0	0	0	0	1	OCTOBER	2007	AF
0	F	OVIGEROUS	0	0	0	0	0	0	0	0	0	0	0	1	OCTOBER	2007	AF
0	F	OVIGEROUS	0	0	0	0	0	0	0	0	0	0	0	1	OCTOBER	2007	AF
0	F	OVIGEROUS	0	0	0	0	0	0	0	0	0	0	0	1	OCTOBER	2007	AF
0	F	OVIGEROUS	0	0	0	0	0	0	0	0	0	0	0	1	OCTOBER	2007	AF
0	F	OVIGEROUS	0	0	0	0	0	0	0	0	0	0	0	1	OCTOBER	2007	AF
0	F	OVIGEROUS	0	0	0	0	0	0	0	0	0	0	0	1	OCTOBER	2007	AF
0	F	OVIGEROUS	0	0	0	0	0	0	0	0	0	0	0	1	OCTOBER	2007	AF
0	F	OVIGEROUS	0	0	0	0	0	0	0	0	0	0	0	1	OCTOBER	2007	AF
0	F	OVIGEROUS	0	0	0	0	0	0	0	0	0	0	0	1	OCTOBER	2007	AF
0	F	OVIGEROUS	0	0	0	0	0	0	0	0	0	0	0	1	OCTOBER	2007	AF
0	F	OVIGEROUS	0	0	0	0	0	0	0	0	0	0	0	1	OCTOBER	2007	AF
0	F	OVIGEROUS	0	0	0	0	0	0	0	0	0	0	0	1	OCTOBER	2007	AF
0	F	OVIGEROUS	0	0	0	0	0	0	0	0	0	0	0	1	OCTOBER	2007	AF
0	F	OVIGEROUS	0	0	0	0	0	0	0	0	0	0	0	1	OCTOBER	2007	AF
0	F	OVIGEROUS	0	0	0	0	0	0	0	0	0	0	0	1	OCTOBER	2007	AF
0	F	OVIGEROUS	0	0	0	0	0	0	0	0	0	0	0	1	OCTOBER	2007	AF
0	F	OVIGEROUS	0	0	0	0	0	0	0	0	0	0	0	1	OCTOBER	2007	AF
0	F	OVIGEROUS	0	0	0	0	0	0	0	0	0	0	0	1	OCTOBER	2007	AF
0	F	OVIGEROUS	0	0	0	0	0	0	0	0	0	0	0	1	OCTOBER	2007	AF
0	F	OVIGEROUS	0	0	0	0	0	0	0	0	0	0	0	1	OCTOBER	2007	AF
0	F	OVIGEROUS	0	0	0	0	0	0	0	0	0	0	0	1	OCTOBER	2007	AF
0	F	OVIGEROUS	0	0	0	0	0	0	0	0	0	0	0	1	OCTOBER	2007	AF
0	F	OVIGEROUS	0	0	0	0	0	0	0	0	0	0	0	1	OCTOBER	2007	AF
0	F	OVIGEROUS	0	0	0	0	0	0	0	0	0	0	0	1	OCTOBER	2007	AF
0	F	OVIGEROUS	0	0	0	0	0	0	0	0	0	0	0	1	OCTOBER	2007	AF
0	F	OVIGEROUS	0	0	0	0	0	0	0	0	0	0	0	1	OCTOBER	2007	AF
0	F	OVIGEROUS	0	0	0	0	0	0	0	0	0	0	0	1	OCTOBER	2007	AF
0	F	OVIGEROUS	0	0	0	0	0	0	0	0	0	0	0	1	OCTOBER	2007	AF
0	F	OVIGEROUS	0	0	0	0	0	0	0	0	0	0	0	1	OCTOBER	2007	AF
0	F	OVIGEROUS	0	0	0	0	0	0	0	0	0	0	0	1	OCTOBER	2007	AF
0	F	OVIGEROUS	0	0	0	0	0	0	0	0	0	0	0	1	OCTOBER	2007	AF
0	F	OVIGEROUS	0	0	0	0	0	0	0	0	0	0	0	1	OCTOBER	2007	AF
0	F	OVIGEROUS	0	0	0	0	0	0	0	0	0	0	0	1	OCTOBER	2007	AF
0	F	OVIGEROUS	0	0	0	0	0	0	0	0	0	0	0	1	OCTOBER	2007	AF
0	F	OVIGEROUS	0	0	0	0	0	0	0	0	0	0	0	1	OCTOBER	2007	AF
0	F	OVIGEROUS	0	0	0	0	0	0	0	0	0	0	0	1	OCTOBER	2007	AF
0	F	OVIGEROUS	0	0	0	0	0	0	0	0	0	0	0	1	OCTOBER	2007	AF
0	F	OVIGEROUS	0	0	0	0	0	0	0	0	0	0	0	1	OCTOBER	2007	AF
0	F	OVIGEROUS	0	0	0	0	0	0	0	0	0	0	0	1	OCTOBER	2007	AF
0	F	OVIGEROUS	0	0	0	0	0	0	0	0	0	0	0	1	OCTOBER	2007	AF
0	F	OVIGEROUS	0	0	0	0	0	0	0	0	0	0	0	1	OCTOBER	2007	AF
0	F	OVIGEROUS	0	0	0	0	0	0	0	0	0	0	0	1	OCTOBER	2007	AF
0	F	OVIGEROUS	0	0	0	0	0	0	0	0	0	0	0	1	OCTOBER	2007	AF
0	F	OVIGEROUS	0	0	0	0	0	0	0	0	0	0	0	1	OCTOBER	2007	AF
0	F	OVIGEROUS	0	0	0	0	0	0	0	0	0	0	0	1	OCTOBER	2007	AF
0	F	OVIGEROUS	0	0	0	0	0	0	0	0	0	0	0	1	OCTOBER	2007	AF
0	F	OVIGEROUS	0	0	0	0	0	0	0	0	0	0	0	1	OCTOBER	2007	AF
0	F	OVIGEROUS	0	0	0	0	0	0	0	0	0	0	0	1	OCTOBER	2007	AF
0	F	OVIGEROUS	0	0	0	0	0	0	0	0	0	0	0	1	OCTOBER	2007	AF
0	F	OVIGEROUS	0	0	0	0	0	0	0	0	0	0	0	1	OCTOBER	2007	AF
0	F	OVIGEROUS	0	0	0	0	0	0	0	0	0	0	0	1	OCTOBER	2007	AF
0	F	OVIGEROUS	0	0	0	0	0	0	0	0	0	0	0	1	OCTOBER	2007	AF
0	F	OVIGEROUS	0	0	0	0	0	0	0	0	0	0	0	1	OCTOBER	2007	AF
0	F	OVIGEROUS	0	0	0	0	0	0	0	0	0	0	0	1	OCTOBER	2007	AF
0	F	OVIGEROUS	0	0	0	0	0	0	0	0	0	0	0	1	OCTOBER	2007	AF
0	F	OVIGEROUS	0	0	0	0	0	0	0	0	0	0	0	1	OCTOBER	2007	AF
0	F	OVIGEROUS	0	0	0	0	0	0	0	0	0	0	0	1	OCTOBER	2007	AF
0	F	OVIGEROUS	0	0	0	0	0	0	0	0	0	0	0	1	OCTOBER	2007	AF
0	F	OVIGEROUS	0	0	0	0	0	0	0	0	0	0	0	1	OCTOBER	2007	AF
0	F	OVIGEROUS	0	0	0	0	0	0	0	0	0	0	0	1	OCTOBER	2007	AF
0	F	OVIGEROUS	0	0	0	0	0	0	0	0	0	0	0	1	OCTOBER	2007	AF
0	F	OVIGEROUS	0	0	0	0	0	0	0	0	0	0	0	1	OCTOBER	2007	AF
0	F	OVIGEROUS	0	0	0	0	0	0	0	0	0	0	0	1	OCTOBER	2007	AF
0	F	OVIGEROUS	0	0	0	0	0	0	0	0	0	0	0	1	OCTOBER	2007	AF
1	F	OVIGEROUS	0	1	0	0	0	0	0	0	0	0	1	1	NOVEMBER	2007	AF
1	F	OVIGEROUS	0	0	0	0	0	1	0	0	0	0	1	1	NOVEMBER	2007	AF
1	F	OVIGEROUS	0	1	0	0	0	0	0	0	0	0	1	1	NOVEMBER	2007	AF
1	F	OVIGEROUS	0	1	0	0	0	0	0	0	0	0	1	1	NOVEMBER	2007	AF
1	F	OVIGEROUS	0	0	0	0	0	1	0	0	0	0	1	1	NOVEMBER	2007	AF
1	F	OVIGEROUS	0	0	0	0	0	1	0	0	0	0	1	1	NOVEMBER	2007	AF
1	F	OVIGEROUS	2	0	0	0	0	0	0	0	0	0	2	1	NOVEMBER	2007	AF
2	F	OVIGEROUS	0	1	0	0	0	1	0	0	0	0	2	1	NOVEMBER	2007	AF
1	F	OVIGEROUS	0	1	0	0	0	0	0	0	0	0	1	1	NOVEMBER	2007	AF
1	F	OVIGEROUS	0	1	0	0	0	0	0	0	0	0	1	1	NOVEMBER	2007	AF
1	F	OVIGEROUS	0	1	0	0	0	0	0	0	0	0	1	1	NOVEMBER	2007	AF
1	F	OVIGEROUS	1	0	0	0	0	0	0	0	0	0	1	1	NOVEMBER	2007	AF
1	F	OVIGEROUS	0	0	0	0	0	1	0	0	0	0	1	1	NOVEMBER	2007	AF
1	F	OVIGEROUS	0	0	0	0	0	1	0	0	0	0	1	1	NOVEMBER	2007	AF
1	F	OVIGEROUS	0	0	0	0	0	1	0	0	0	0	1	1	NOVEMBER	2007	AF
1	F	OVIGEROUS	0	1	0	0	0	0	0	0	0	0	1	1	NOVEMBER	2007	AF
1	F	OVIGEROUS	0	1	0	0	0	0	0	0	0	0	1	1	NOVEMBER	2007	AF
0	F	OVIGEROUS	0	0	0	0	0	0	0	0	0	0	0	1	NOVEMBER	2007	AF
0	F	OVIGEROUS	0	0	0	0	0	0	0	0	0	0	0	1	NOVEMBER	2007	AF
0	F	OVIGEROUS	0	0	0	0	0	0	0	0	0	0	0	1	NOVEMBER	2007	AF
0	F	OVIGEROUS	0	0	0	0	0	0	0	0	0	0	0	1	NOVEMBER	2007	AF
0	F	OVIGEROUS	0	0	0	0	0	0	0	0	0	0	0	1	NOVEMBER	2007	AF
0	F	OVIGEROUS	0	0	0	0	0	0	0	0	0	0	0	1	NOVEMBER	2007	AF
0	F	OVIGEROUS	0	0	0	0	0	0	0	0	0	0	0	1	NOVEMBER	2007	AF
0	F	OVIGEROUS	0	0	0	0	0	0	0	0	0	0	0	1	NOVEMBER	2007	AF
0	F	OVIGEROUS	0	0	0	0	0	0	0	0	0	0	0	1	NOVEMBER	2007	AF
0	F	OVIGEROUS	0	0	0	0	0	0	0	0	0	0	0	1	NOVEMBER	2007	AF
0	F	OVIGEROUS	0	0	0	0	0	0	0	0	0	0	0	1	NOVEMBER	2007	AF
0	F	OVIGEROUS	0	0	0	0	0	0	0	0	0	0	0	1	NOVEMBER	2007	AF
0	F	OVIGEROUS	0	0	0	0	0	0	0	0	0	0	0	1	NOVEMBER	2007	AF
0	F	OVIGEROUS	0	0	0	0	0	0	0	0	0	0	0	1	NOVEMBER	2007	AF
0	F	OVIGEROUS	0	0	0	0	0	0	0	0	0	0	0	1	NOVEMBER	2007	AF
0	F	OVIGEROUS	0	0	0	0	0	0	0	0	0	0	0	1	NOVEMBER	2007	AF
0	F	OVIGEROUS	0	0	0	0	0	0	0	0	0	0	0	1	NOVEMBER	2007	AF
0	F	OVIGEROUS	0	0	0	0	0	0	0	0	0	0	0	1	NOVEMBER	2007	AF
0	F	OVIGEROUS	0	0	0	0	0	0	0	0	0	0	0	1	NOVEMBER	2007	AF
0	F	OVIGEROUS	0	0	0	0	0	0	0	0	0	0	0	1	NOVEMBER	2007	AF
0	F	OVIGEROUS	0	0	0	0	0	0	0	0	0	0	0	1	NOVEMBER	2007	AF
0	F	OVIGEROUS	0	0	0	0	0	0	0	0	0	0	0	1	NOVEMBER	2007	AF
0	F	OVIGEROUS	0	0	0	0	0	0	0	0	0	0	0	1	NOVEMBER	2007	AF
0	F	OVIGEROUS	0	0	0	0	0	0	0	0	0	0	0	1	NOVEMBER	2007	AF
0	F	OVIGEROUS	0	0	0	0	0	0	0	0	0	0	0	1	NOVEMBER	2007	AF
0	F	OVIGEROUS	0	0	0	0	0	0	0	0	0	0	0	1	NOVEMBER	2007	AF
0	F	OVIGEROUS	0	0	0	0	0	0	0	0	0	0	0	1	NOVEMBER	2007	AF
0	F	OVIGEROUS	0	0	0	0	0	0	0	0	0	0	0	1	NOVEMBER	2007	AF
0	F	OVIGEROUS	0	0	0	0	0	0	0	0	0	0	0	1	NOVEMBER	2007	AF
0	F	OVIGEROUS	0	0	0	0	0	0	0	0	0	0	0	1	NOVEMBER	2007	AF
0	F	OVIGEROUS	0	0	0	0	0	0	0	0	0	0	0	1	NOVEMBER	2007	AF
0	F	OVIGEROUS	0	0	0	0	0	0	0	0	0	0	0	1	NOVEMBER	2007	AF
0	F	OVIGEROUS	0	0	0	0	0	0	0	0	0	0	0	1	NOVEMBER	2007	AF
0	F	OVIGEROUS	0	0	0	0	0	0	0	0	0	0	0	1	NOVEMBER	2007	AF
0	F	OVIGEROUS	0	0	0	0	0	0	0	0	0	0	0	1	NOVEMBER	2007	AF
0	F	OVIGEROUS	0	0	0	0	0	0	0	0	0	0	0	1	NOVEMBER	2007	AF
0	F	OVIGEROUS	0	0	0	0	0	0	0	0	0	0	0	1	NOVEMBER	2007	AF
0	F	OVIGEROUS	0	0	0	0	0	0	0	0	0	0	0	1	NOVEMBER	2007	AF
0	F	OVIGEROUS	0	0	0	0	0	0	0	0	0	0	0	1	NOVEMBER	2007	AF
0	F	OVIGEROUS	0	0	0	0	0	0	0	0	0	0	0	1	NOVEMBER	2007	AF
0	F	OVIGEROUS	0	0	0	0	0	0	0	0	0	0	0	1	NOVEMBER	2007	AF
0	F	OVIGEROUS	0	0	0	0	0	0	0	0	0	0	0	1	NOVEMBER	2007	AF
0	F	OVIGEROUS	0	0	0	0	0	0	0	0	0	0	0	1	NOVEMBER	2007	AF
0	F	OVIGEROUS	0	0	0	0	0	0	0	0	0	0	0	1	NOVEMBER	2007	AF
0	F	OVIGEROUS	0	0	0	0	0	0	0	0	0	0	0	1	NOVEMBER	2007	AF
0	F	OVIGEROUS	0	0	0	0	0	0	0	0	0	0	0	1	NOVEMBER	2007	AF
0	F	OVIGEROUS	0	0	0	0	0	0	0	0	0	0	0	1	NOVEMBER	2007	AF
0	F	OVIGEROUS	0	0	0	0	0	0	0	0	0	0	0	1	NOVEMBER	2007	AF
0	F	OVIGEROUS	0	0	0	0	0	0	0	0	0	0	0	1	NOVEMBER	2007	AF
0	F	OVIGEROUS	0	0	0	0	0	0	0	0	0	0	0	1	NOVEMBER	2007	AF
0	F	OVIGEROUS	0	0	0	0	0	0	0	0	0	0	0	1	NOVEMBER	2007	AF
0	F	OVIGEROUS	0	0	0	0	0	0	0	0	0	0	0	1	NOVEMBER	2007	AF
0	F	OVIGEROUS	0	0	0	0	0	0	0	0	0	0	0	1	NOVEMBER	2007	AF
0	F	OVIGEROUS	0	0	0	0	0	0	0	0	0	0	0	1	NOVEMBER	2007	AF
0	F	OVIGEROUS	0	0	0	0	0	0	0	0	0	0	0	1	NOVEMBER	2007	AF
0	F	OVIGEROUS	0	0	0	0	0	0	0	0	0	0	0	1	NOVEMBER	2007	AF
0	F	OVIGEROUS	0	0	0	0	0	0	0	0	0	0	0	1	NOVEMBER	2007	AF
0	F	OVIGEROUS	0	0	0	0	0	0	0	0	0	0	0	1	NOVEMBER	2007	AF
0	F	OVIGEROUS	0	0	0	0	0	0	0	0	0	0	0	1	NOVEMBER	2007	AF
0	F	OVIGEROUS	0	0	0	0	0	0	0	0	0	0	0	1	NOVEMBER	2007	AF
0	F	OVIGEROUS	0	0	0	0	0	0	0	0	0	0	0	1	NOVEMBER	2007	AF
0	F	OVIGEROUS	0	0	0	0	0	0	0	0	0	0	0	1	NOVEMBER	2007	AF
0	F	OVULATING	0	0	0	0	0	0	0	0	0	0	0	1	NOVEMBER	2007	AF
0	F	OVULATING	0	0	0	0	0	0	0	0	0	0	0	1	NOVEMBER	2007	AF
0	F	OVULATING	0	0	0	0	0	0	0	0	0	0	0	1	NOVEMBER	2007	AF
0	F	OVULATING	0	0	0	0	0	0	0	0	0	0	0	1	NOVEMBER	2007	AF
0	F	OVULATING	0	0	0	0	0	0	0	0	0	0	0	1	NOVEMBER	2007	AF
0	F	OVULATING	0	0	0	0	0	0	0	0	0	0	0	1	NOVEMBER	2007	AF
0	F	OVULATING	0	0	0	0	0	0	0	0	0	0	0	1	NOVEMBER	2007	AF
0	F	OVULATING	0	0	0	0	0	0	0	0	0	0	0	1	NOVEMBER	2007	AF
0	F	OVULATING	0	0	0	0	0	0	0	0	0	0	0	1	NOVEMBER	2007	AF
0	F	OVULATING	0	0	0	0	0	0	0	0	0	0	0	1	NOVEMBER	2007	AF
0	F	OVULATING	0	0	0	0	0	0	0	0	0	0	0	1	NOVEMBER	2007	AF
0	F	BB	0	0	0	0	0	0	0	0	0	0	0	1	NOVEMBER	2007	AF
0	F	BB	0	0	0	0	0	0	0	0	0	0	0	1	NOVEMBER	2007	AF
0	F	BB	0	0	0	0	0	0	0	0	0	0	0	1	NOVEMBER	2007	AF
0	F	BB	0	0	0	0	0	0	0	0	0	0	0	1	NOVEMBER	2007	AF
0	F	BB	0	0	0	0	0	0	0	0	0	0	0	1	NOVEMBER	2007	AF
0	F	OVULATING	0	0	0	0	0	0	0	0	0	0	0	1	NOVEMBER	2007	AF
0	F	OVULATING	0	0	0	0	0	0	0	0	0	0	0	1	NOVEMBER	2007	AF
0	F	OVULATING	0	0	0	0	0	0	0	0	0	0	0	1	NOVEMBER	2007	AF
0	F	OVULATING	0	0	0	0	0	0	0	0	0	0	0	1	NOVEMBER	2007	AF
0	F	OVULATING	0	0	0	0	0	0	0	0	0	0	0	1	NOVEMBER	2007	AF
0	F	OVULATING	0	0	0	0	0	0	0	0	0	0	0	1	NOVEMBER	2007	AF
0	F	OVULATING	0	0	0	0	0	0	0	0	0	0	0	1	NOVEMBER	2007	AF
0	F	OVULATING	0	0	0	0	0	0	0	0	0	0	0	1	NOVEMBER	2007	AF
0	F	OVULATING	0	0	0	0	0	0	0	0	0	0	0	1	NOVEMBER	2007	AF
0	F	OVULATING	0	0	0	0	0	0	0	0	0	0	0	1	NOVEMBER	2007	AF
0	F	OVULATING	0	0	0	0	0	0	0	0	0	0	0	1	NOVEMBER	2007	AF
0	F	OVULATING	0	0	0	0	0	0	0	0	0	0	0	1	NOVEMBER	2007	AF
0	F	OVULATING	0	0	0	0	0	0	0	0	0	0	0	1	NOVEMBER	2007	AF
0	F	OVULATING	0	0	0	0	0	0	0	0	0	0	0	1	NOVEMBER	2007	AF
0	F	OVULATING	0	0	0	0	0	0	0	0	0	0	0	1	NOVEMBER	2007	AF
0	F	OVULATING	0	0	0	0	0	0	0	0	0	0	0	1	NOVEMBER	2007	AF
0	F	OVULATING	0	0	0	0	0	0	0	0	0	0	0	1	NOVEMBER	2007	AF
1	F	OVIGEROUS	1	0	0	0	0	0	0	0	0	0	1	1	DECEMBER	2007	AF
1	F	OVIGEROUS	3	0	0	0	0	0	0	0	0	0	3	1	DECEMBER	2007	AF
0	F	OVIGEROUS	0	0	0	0	0	0	0	0	0	0	0	1	DECEMBER	2007	AF
0	F	OVIGEROUS	0	0	0	0	0	0	0	0	0	0	0	1	DECEMBER	2007	AF
0	F	OVIGEROUS	0	0	0	0	0	0	0	0	0	0	0	1	DECEMBER	2007	AF
0	F	OVIGEROUS	0	0	0	0	0	0	0	0	0	0	0	1	DECEMBER	2007	AF
0	F	OVIGEROUS	0	0	0	0	0	0	0	0	0	0	0	1	DECEMBER	2007	AF
0	F	OVIGEROUS	0	0	0	0	0	0	0	0	0	0	0	1	DECEMBER	2007	AF
0	F	OVIGEROUS	0	0	0	0	0	0	0	0	0	0	0	1	DECEMBER	2007	AF
0	F	OVIGEROUS	0	0	0	0	0	0	0	0	0	0	0	1	DECEMBER	2007	AF
0	F	OVIGEROUS	0	0	0	0	0	0	0	0	0	0	0	1	DECEMBER	2007	AF
0	F	OVIGEROUS	0	0	0	0	0	0	0	0	0	0	0	1	DECEMBER	2007	AF
0	F	OVIGEROUS	0	0	0	0	0	0	0	0	0	0	0	1	DECEMBER	2007	AF
0	F	OVIGEROUS	0	0	0	0	0	0	0	0	0	0	0	1	DECEMBER	2007	AF
0	F	OVIGEROUS	0	0	0	0	0	0	0	0	0	0	0	1	DECEMBER	2007	AF
0	F	OVIGEROUS	0	0	0	0	0	0	0	0	0	0	0	1	DECEMBER	2007	AF
0	F	OVIGEROUS	0	0	0	0	0	0	0	0	0	0	0	1	DECEMBER	2007	AF
0	F	OVIGEROUS	0	0	0	0	0	0	0	0	0	0	0	1	DECEMBER	2007	AF
0	F	OVIGEROUS	0	0	0	0	0	0	0	0	0	0	0	1	DECEMBER	2007	AF
0	F	OVIGEROUS	0	0	0	0	0	0	0	0	0	0	0	1	DECEMBER	2007	AF
0	F	OVIGEROUS	0	0	0	0	0	0	0	0	0	0	0	1	DECEMBER	2007	AF
0	F	OVIGEROUS	0	0	0	0	0	0	0	0	0	0	0	1	DECEMBER	2007	AF
0	F	OVIGEROUS	0	0	0	0	0	0	0	0	0	0	0	1	DECEMBER	2007	AF
0	F	OVIGEROUS	0	0	0	0	0	0	0	0	0	0	0	1	DECEMBER	2007	AF
0	F	OVIGEROUS	0	0	0	0	0	0	0	0	0	0	0	1	DECEMBER	2007	AF
0	F	OVIGEROUS	0	0	0	0	0	0	0	0	0	0	0	1	DECEMBER	2007	AF
0	F	OVIGEROUS	0	0	0	0	0	0	0	0	0	0	0	1	DECEMBER	2007	AF
0	F	OVIGEROUS	0	0	0	0	0	0	0	0	0	0	0	1	DECEMBER	2007	AF
0	F	OVIGEROUS	0	0	0	0	0	0	0	0	0	0	0	1	DECEMBER	2007	AF
0	F	OVIGEROUS	0	0	0	0	0	0	0	0	0	0	0	1	DECEMBER	2007	AF
0	F	OVIGEROUS	0	0	0	0	0	0	0	0	0	0	0	1	DECEMBER	2007	AF
0	F	OVIGEROUS	0	0	0	0	0	0	0	0	0	0	0	1	DECEMBER	2007	AF
0	F	OVIGEROUS	0	0	0	0	0	0	0	0	0	0	0	1	DECEMBER	2007	AF
0	F	OVIGEROUS	0	0	0	0	0	0	0	0	0	0	0	1	DECEMBER	2007	AF
0	F	OVIGEROUS	0	0	0	0	0	0	0	0	0	0	0	1	DECEMBER	2007	AF
0	F	OVIGEROUS	0	0	0	0	0	0	0	0	0	0	0	1	DECEMBER	2007	AF
0	F	OVIGEROUS	0	0	0	0	0	0	0	0	0	0	0	1	DECEMBER	2007	AF
0	F	OVIGEROUS	0	0	0	0	0	0	0	0	0	0	0	1	DECEMBER	2007	AF
0	F	OVIGEROUS	0	0	0	0	0	0	0	0	0	0	0	1	DECEMBER	2007	AF
0	F	OVIGEROUS	0	0	0	0	0	0	0	0	0	0	0	1	DECEMBER	2007	AF
0	F	OVIGEROUS	0	0	0	0	0	0	0	0	0	0	0	1	DECEMBER	2007	AF
0	F	OVIGEROUS	0	0	0	0	0	0	0	0	0	0	0	1	DECEMBER	2007	AF
0	F	OVIGEROUS	0	0	0	0	0	0	0	0	0	0	0	1	DECEMBER	2007	AF
0	F	OVIGEROUS	0	0	0	0	0	0	0	0	0	0	0	1	DECEMBER	2007	AF
0	F	OVIGEROUS	0	0	0	0	0	0	0	0	0	0	0	1	DECEMBER	2007	AF
0	F	OVIGEROUS	0	0	0	0	0	0	0	0	0	0	0	1	DECEMBER	2007	AF
0	F	OVIGEROUS	0	0	0	0	0	0	0	0	0	0	0	1	DECEMBER	2007	AF
0	F	OVIGEROUS	0	0	0	0	0	0	0	0	0	0	0	1	DECEMBER	2007	AF
0	F	OVIGEROUS	0	0	0	0	0	0	0	0	0	0	0	1	DECEMBER	2007	AF
0	F	OVIGEROUS	0	0	0	0	0	0	0	0	0	0	0	1	DECEMBER	2007	AF
0	F	OVIGEROUS	0	0	0	0	0	0	0	0	0	0	0	1	DECEMBER	2007	AF
0	F	OVIGEROUS	0	0	0	0	0	0	0	0	0	0	0	1	DECEMBER	2007	AF
0	F	OVIGEROUS	0	0	0	0	0	0	0	0	0	0	0	1	DECEMBER	2007	AF
0	F	OVIGEROUS	0	0	0	0	0	0	0	0	0	0	0	1	DECEMBER	2007	AF
0	F	OVIGEROUS	0	0	0	0	0	0	0	0	0	0	0	1	DECEMBER	2007	AF
0	F	OVIGEROUS	0	0	0	0	0	0	0	0	0	0	0	1	DECEMBER	2007	AF
0	F	OVIGEROUS	0	0	0	0	0	0	0	0	0	0	0	1	DECEMBER	2007	AF
0	F	OVIGEROUS	0	0	0	0	0	0	0	0	0	0	0	1	DECEMBER	2007	AF
0	F	OVIGEROUS	0	0	0	0	0	0	0	0	0	0	0	1	DECEMBER	2007	AF
0	F	OVIGEROUS	0	0	0	0	0	0	0	0	0	0	0	1	DECEMBER	2007	AF
0	F	OVIGEROUS	0	0	0	0	0	0	0	0	0	0	0	1	DECEMBER	2007	AF
0	F	OVIGEROUS	0	0	0	0	0	0	0	0	0	0	0	1	DECEMBER	2007	AF
0	F	OVIGEROUS	0	0	0	0	0	0	0	0	0	0	0	1	DECEMBER	2007	AF
0	F	OVIGEROUS	0	0	0	0	0	0	0	0	0	0	0	1	DECEMBER	2007	AF
0	F	OVIGEROUS	0	0	0	0	0	0	0	0	0	0	0	1	DECEMBER	2007	AF
1	F	OVIGEROUS	0	1	0	0	0	0	0	0	0	0	1	1	JANUARY	2008	AF
1	F	OVIGEROUS	0	0	0	0	0	1	0	0	0	0	1	1	JANUARY	2008	AF
0	F	OVIGEROUS	0	0	0	0	0	0	0	0	0	0	0	1	JANUARY	2008	AF
0	F	OVIGEROUS	0	0	0	0	0	0	0	0	0	0	0	1	JANUARY	2008	AF
0	F	OVIGEROUS	0	0	0	0	0	0	0	0	0	0	0	1	JANUARY	2008	AF
0	F	OVIGEROUS	0	0	0	0	0	0	0	0	0	0	0	1	JANUARY	2008	AF
0	F	OVIGEROUS	0	0	0	0	0	0	0	0	0	0	0	1	JANUARY	2008	AF
0	F	OVIGEROUS	0	0	0	0	0	0	0	0	0	0	0	1	JANUARY	2008	AF
0	F	OVIGEROUS	0	0	0	0	0	0	0	0	0	0	0	1	JANUARY	2008	AF
0	F	OVIGEROUS	0	0	0	0	0	0	0	0	0	0	0	1	JANUARY	2008	AF
0	F	OVIGEROUS	0	0	0	0	0	0	0	0	0	0	0	1	JANUARY	2008	AF
0	F	OVIGEROUS	0	0	0	0	0	0	0	0	0	0	0	1	JANUARY	2008	AF
0	F	OVIGEROUS	0	0	0	0	0	0	0	0	0	0	0	1	JANUARY	2008	AF
0	F	OVIGEROUS	0	0	0	0	0	0	0	0	0	0	0	1	JANUARY	2008	AF
0	F	OVIGEROUS	0	0	0	0	0	0	0	0	0	0	0	1	JANUARY	2008	AF
0	F	OVIGEROUS	0	0	0	0	0	0	0	0	0	0	0	1	JANUARY	2008	AF
0	F	OVIGEROUS	0	0	0	0	0	0	0	0	0	0	0	1	JANUARY	2008	AF
0	F	OVIGEROUS	0	0	0	0	0	0	0	0	0	0	0	1	JANUARY	2008	AF
0	F	OVIGEROUS	0	0	0	0	0	0	0	0	0	0	0	1	JANUARY	2008	AF
0	F	OVIGEROUS	0	0	0	0	0	0	0	0	0	0	0	1	JANUARY	2008	AF
0	F	OVIGEROUS	0	0	0	0	0	0	0	0	0	0	0	1	JANUARY	2008	AF
0	F	OVIGEROUS	0	0	0	0	0	0	0	0	0	0	0	1	JANUARY	2008	AF
0	F	OVIGEROUS	0	0	0	0	0	0	0	0	0	0	0	1	JANUARY	2008	AF
0	F	OVIGEROUS	0	0	0	0	0	0	0	0	0	0	0	1	JANUARY	2008	AF
0	F	OVIGEROUS	0	0	0	0	0	0	0	0	0	0	0	1	JANUARY	2008	AF
0	F	OVIGEROUS	0	0	0	0	0	0	0	0	0	0	0	1	JANUARY	2008	AF
0	F	OVIGEROUS	0	0	0	0	0	0	0	0	0	0	0	1	FEBRUARY	2008	AF
0	F	OVIGEROUS	0	0	0	0	0	0	0	0	0	0	0	1	FEBRUARY	2008	AF
0	F	OVIGEROUS	0	0	0	0	0	0	0	0	0	0	0	1	FEBRUARY	2008	AF
0	F	OVIGEROUS	0	0	0	0	0	0	0	0	0	0	0	1	FEBRUARY	2008	AF
0	F	OVIGEROUS	0	0	0	0	0	0	0	0	0	0	0	1	FEBRUARY	2008	AF
0	F	OVIGEROUS	0	0	0	0	0	0	0	0	0	0	0	1	FEBRUARY	2008	AF
0	F	OVIGEROUS	0	0	0	0	0	0	0	0	0	0	0	1	FEBRUARY	2008	AF
0	F	OVIGEROUS	0	0	0	0	0	0	0	0	0	0	0	1	FEBRUARY	2008	AF
0	F	OVIGEROUS	0	0	0	0	0	0	0	0	0	0	0	1	FEBRUARY	2008	AF
0	F	OVIGEROUS	0	0	0	0	0	0	0	0	0	0	0	1	FEBRUARY	2008	AF
0	F	OVIGEROUS	0	0	0	0	0	0	0	0	0	0	0	1	FEBRUARY	2008	AF
0	F	OVIGEROUS	0	0	0	0	0	0	0	0	0	0	0	1	FEBRUARY	2008	AF
0	F	OVIGEROUS	0	0	0	0	0	0	0	0	0	0	0	1	FEBRUARY	2008	AF
0	F	OVIGEROUS	0	0	0	0	0	0	0	0	0	0	0	1	FEBRUARY	2008	AF
0	F	OVIGEROUS	0	0	0	0	0	0	0	0	0	0	0	1	FEBRUARY	2008	AF
0	F	OVIGEROUS	0	0	0	0	0	0	0	0	0	0	0	1	FEBRUARY	2008	AF
0	F	OVIGEROUS	0	0	0	0	0	0	0	0	0	0	0	1	FEBRUARY	2008	AF
0	F	OVIGEROUS	0	0	0	0	0	0	0	0	0	0	0	1	FEBRUARY	2008	AF
0	F	OVIGEROUS	0	0	0	0	0	0	0	0	0	0	0	1	FEBRUARY	2008	AF
0	F	OVIGEROUS	0	0	0	0	0	0	0	0	0	0	0	1	FEBRUARY	2008	AF
0	F	OVIGEROUS	0	0	0	0	0	0	0	0	0	0	0	1	FEBRUARY	2008	AF
0	F	OVIGEROUS	0	0	0	0	0	0	0	0	0	0	0	1	FEBRUARY	2008	AF
0	F	OVIGEROUS	0	0	0	0	0	0	0	0	0	0	0	1	FEBRUARY	2008	AF
0	F	OVIGEROUS	0	0	0	0	0	0	0	0	0	0	0	1	FEBRUARY	2008	AF
0	F	OVIGEROUS	0	0	0	0	0	0	0	0	0	0	0	1	FEBRUARY	2008	AF
0	F	OVIGEROUS	0	0	0	0	0	0	0	0	0	0	0	1	FEBRUARY	2008	AF
0	F	OVIGEROUS	0	0	0	0	0	0	0	0	0	0	0	1	FEBRUARY	2008	AF
0	F	OVIGEROUS	0	0	0	0	0	0	0	0	0	0	0	1	FEBRUARY	2008	AF
0	F	OVIGEROUS	0	0	0	0	0	0	0	0	0	0	0	1	FEBRUARY	2008	AF
0	F	OVIGEROUS	0	0	0	0	0	0	0	0	0	0	0	1	FEBRUARY	2008	AF
0	F	OVIGEROUS	0	0	0	0	0	0	0	0	0	0	0	1	FEBRUARY	2008	AF
0	F	OVIGEROUS	0	0	0	0	0	0	0	0	0	0	0	1	FEBRUARY	2008	AF
0	F	OVULATING	0	0	0	0	0	0	0	0	0	0	0	1	FEBRUARY	2008	AF
0	F	OVULATING	0	0	0	0	0	0	0	0	0	0	0	1	FEBRUARY	2008	AF
0	F	OVULATING	0	0	0	0	0	0	0	0	0	0	0	1	FEBRUARY	2008	AF
0	F	OVULATING	0	0	0	0	0	0	0	0	0	0	0	1	FEBRUARY	2008	AF
0	F	OVULATING	0	0	0	0	0	0	0	0	0	0	0	1	FEBRUARY	2008	AF
0	F	OVULATING	0	0	0	0	0	0	0	0	0	0	0	1	FEBRUARY	2008	AF
0	F	OVULATING	0	0	0	0	0	0	0	0	0	0	0	1	FEBRUARY	2008	AF
1	F	OVIGEROUS	0	0	0	0	0	1	0	0	0	0	1	1	MARCH	2008	AF
0	F	OVULATING	0	0	0	0	0	0	0	0	0	0	0	1	MARCH	2008	AF
0	F	OVULATING	0	0	0	0	0	0	0	0	0	0	0	1	MARCH	2008	AF
0	F	OVIGEROUS	0	0	0	0	0	0	0	0	0	0	0	1	MARCH	2008	AF
0	F	OVIGEROUS	0	0	0	0	0	0	0	0	0	0	0	1	MARCH	2008	AF
0	F	OVIGEROUS	0	0	0	0	0	0	0	0	0	0	0	1	MARCH	2008	AF
0	F	OVIGEROUS	0	0	0	0	0	0	0	0	0	0	0	1	MARCH	2008	AF
0	F	OVIGEROUS	0	0	0	0	0	0	0	0	0	0	0	1	MARCH	2008	AF
0	F	OVIGEROUS	0	0	0	0	0	0	0	0	0	0	0	1	MARCH	2008	AF
0	F	OVIGEROUS	0	0	0	0	0	0	0	0	0	0	0	1	MARCH	2008	AF
0	F	OVIGEROUS	0	0	0	0	0	0	0	0	0	0	0	1	MARCH	2008	AF
0	F	OVIGEROUS	0	0	0	0	0	0	0	0	0	0	0	1	MARCH	2008	AF
0	F	OVIGEROUS	0	0	0	0	0	0	0	0	0	0	0	1	MARCH	2008	AF
0	F	OVIGEROUS	0	0	0	0	0	0	0	0	0	0	0	1	MARCH	2008	AF
0	F	OVIGEROUS	0	0	0	0	0	0	0	0	0	0	0	1	MARCH	2008	AF
0	F	OVIGEROUS	0	0	0	0	0	0	0	0	0	0	0	1	MARCH	2008	AF
0	F	OVIGEROUS	0	0	0	0	0	0	0	0	0	0	0	1	MARCH	2008	AF
0	F	OVIGEROUS	0	0	0	0	0	0	0	0	0	0	0	1	MARCH	2008	AF
0	F	OVIGEROUS	0	0	0	0	0	0	0	0	0	0	0	1	MARCH	2008	AF
0	F	OVIGEROUS	0	0	0	0	0	0	0	0	0	0	0	1	MARCH	2008	AF
0	F	OVIGEROUS	0	0	0	0	0	0	0	0	0	0	0	1	MARCH	2008	AF
0	F	OVIGEROUS	0	0	0	0	0	0	0	0	0	0	0	1	MARCH	2008	AF
0	F	OVIGEROUS	0	0	0	0	0	0	0	0	0	0	0	1	MARCH	2008	AF
0	F	OVIGEROUS	0	0	0	0	0	0	0	0	0	0	0	1	MARCH	2008	AF
0	F	OVIGEROUS	0	0	0	0	0	0	0	0	0	0	0	1	MARCH	2008	AF
0	F	OVIGEROUS	0	0	0	0	0	0	0	0	0	0	0	1	MARCH	2008	AF
0	F	OVIGEROUS	0	0	0	0	0	0	0	0	0	0	0	1	MARCH	2008	AF
0	F	OVIGEROUS	0	0	0	0	0	0	0	0	0	0	0	1	MARCH	2008	AF
0	F	OVIGEROUS	0	0	0	0	0	0	0	0	0	0	0	1	MARCH	2008	AF
0	F	OVIGEROUS	0	0	0	0	0	0	0	0	0	0	0	1	MARCH	2008	AF
0	F	OVIGEROUS	0	0	0	0	0	0	0	0	0	0	0	1	MARCH	2008	AF
0	F	OVIGEROUS	0	0	0	0	0	0	0	0	0	0	0	1	MARCH	2008	AF
0	F	OVIGEROUS	0	0	0	0	0	0	0	0	0	0	0	1	MARCH	2008	AF
0	F	OVIGEROUS	0	0	0	0	0	0	0	0	0	0	0	1	MARCH	2008	AF
0	F	OVIGEROUS	0	0	0	0	0	0	0	0	0	0	0	1	MARCH	2008	AF
0	F	OVIGEROUS	0	0	0	0	0	0	0	0	0	0	0	1	MARCH	2008	AF
0	F	OVIGEROUS	0	0	0	0	0	0	0	0	0	0	0	1	MARCH	2008	AF
0	F	OVIGEROUS	0	0	0	0	0	0	0	0	0	0	0	1	MARCH	2008	AF
0	F	OVIGEROUS	0	0	0	0	0	0	0	0	0	0	0	1	MARCH	2008	AF
0	F	OVIGEROUS	0	0	0	0	0	0	0	0	0	0	0	1	MARCH	2008	AF
0	F	OVIGEROUS	0	0	0	0	0	0	0	0	0	0	0	1	MARCH	2008	AF
0	F	OVIGEROUS	0	0	0	0	0	0	0	0	0	0	0	1	MARCH	2008	AF
0	F	OVIGEROUS	0	0	0	0	0	0	0	0	0	0	0	1	MARCH	2008	AF
0	F	OVIGEROUS	0	0	0	0	0	0	0	0	0	0	0	1	MARCH	2008	AF
0	F	OVIGEROUS	0	0	0	0	0	0	0	0	0	0	0	1	MARCH	2008	AF
0	F	OVIGEROUS	0	0	0	0	0	0	0	0	0	0	0	1	MARCH	2008	AF
0	F	OVIGEROUS	0	0	0	0	0	0	0	0	0	0	0	1	MARCH	2008	AF
0	F	OVIGEROUS	0	0	0	0	0	0	0	0	0	0	0	1	MARCH	2008	AF
0	F	OVIGEROUS	0	0	0	0	0	0	0	0	0	0	0	1	MARCH	2008	AF
0	F	OVIGEROUS	0	0	0	0	0	0	0	0	0	0	0	1	MARCH	2008	AF
0	F	OVIGEROUS	0	0	0	0	0	0	0	0	0	0	0	1	MARCH	2008	AF
0	F	OVIGEROUS	0	0	0	0	0	0	0	0	0	0	0	1	MARCH	2008	AF
0	F	OVIGEROUS	0	0	0	0	0	0	0	0	0	0	0	1	MARCH	2008	AF
0	F	OVIGEROUS	0	0	0	0	0	0	0	0	0	0	0	1	MARCH	2008	AF
0	F	OVIGEROUS	0	0	0	0	0	0	0	0	0	0	0	1	MARCH	2008	AF
0	F	OVIGEROUS	0	0	0	0	0	0	0	0	0	0	0	1	MARCH	2008	AF
0	F	OVIGEROUS	0	0	0	0	0	0	0	0	0	0	0	1	MARCH	2008	AF
0	F	OVIGEROUS	0	0	0	0	0	0	0	0	0	0	0	1	MARCH	2008	AF
0	F	OVIGEROUS	0	0	0	0	0	0	0	0	0	0	0	1	MARCH	2008	AF
0	F	OVIGEROUS	0	0	0	0	0	0	0	0	0	0	0	1	MARCH	2008	AF
0	F	OVIGEROUS	0	0	0	0	0	0	0	0	0	0	0	1	MARCH	2008	AF
0	F	OVIGEROUS	0	0	0	0	0	0	0	0	0	0	0	1	MARCH	2008	AF
1	F	OVIGEROUS	0	0	0	0	0	1	0	0	0	0	1	1	APRIL	2008	AF
0	F	OVIGEROUS	0	0	0	0	0	0	0	0	0	0	0	1	APRIL	2008	AF
0	F	OVIGEROUS	0	0	0	0	0	0	0	0	0	0	0	1	APRIL	2008	AF
0	F	OVIGEROUS	0	0	0	0	0	0	0	0	0	0	0	1	APRIL	2008	AF
0	F	OVIGEROUS	0	0	0	0	0	0	0	0	0	0	0	1	APRIL	2008	AF
0	F	OVIGEROUS	0	0	0	0	0	0	0	0	0	0	0	1	APRIL	2008	AF
0	F	OVIGEROUS	0	0	0	0	0	0	0	0	0	0	0	1	APRIL	2008	AF
0	F	OVIGEROUS	0	0	0	0	0	0	0	0	0	0	0	1	APRIL	2008	AF
0	F	OVIGEROUS	0	0	0	0	0	0	0	0	0	0	0	1	APRIL	2008	AF
0	F	OVIGEROUS	0	0	0	0	0	0	0	0	0	0	0	1	APRIL	2008	AF
0	F	OVIGEROUS	0	0	0	0	0	0	0	0	0	0	0	1	APRIL	2008	AF
0	F	OVIGEROUS	0	0	0	0	0	0	0	0	0	0	0	1	APRIL	2008	AF
0	F	OVIGEROUS	0	0	0	0	0	0	0	0	0	0	0	1	APRIL	2008	AF
0	F	OVIGEROUS	0	0	0	0	0	0	0	0	0	0	0	1	APRIL	2008	AF
0	F	OVIGEROUS	0	0	0	0	0	0	0	0	0	0	0	1	APRIL	2008	AF
0	F	OVIGEROUS	0	0	0	0	0	0	0	0	0	0	0	1	APRIL	2008	AF
0	F	OVIGEROUS	0	0	0	0	0	0	0	0	0	0	0	1	APRIL	2008	AF
0	F	OVIGEROUS	0	0	0	0	0	0	0	0	0	0	0	1	APRIL	2008	AF
0	F	OVIGEROUS	0	0	0	0	0	0	0	0	0	0	0	1	APRIL	2008	AF
0	F	OVIGEROUS	0	0	0	0	0	0	0	0	0	0	0	1	APRIL	2008	AF
0	F	OVIGEROUS	0	0	0	0	0	0	0	0	0	0	0	1	APRIL	2008	AF
0	F	OVIGEROUS	0	0	0	0	0	0	0	0	0	0	0	1	APRIL	2008	AF
0	F	OVIGEROUS	0	0	0	0	0	0	0	0	0	0	0	1	APRIL	2008	AF
0	F	OVIGEROUS	0	0	0	0	0	0	0	0	0	0	0	1	APRIL	2008	AF
0	F	OVIGEROUS	0	0	0	0	0	0	0	0	0	0	0	1	APRIL	2008	AF
0	F	OVIGEROUS	0	0	0	0	0	0	0	0	0	0	0	1	APRIL	2008	AF
0	F	OVIGEROUS	0	0	0	0	0	0	0	0	0	0	0	1	APRIL	2008	AF
0	F	OVIGEROUS	0	0	0	0	0	0	0	0	0	0	0	1	APRIL	2008	AF
0	F	OVIGEROUS	0	0	0	0	0	0	0	0	0	0	0	1	APRIL	2008	AF
0	F	OVIGEROUS	0	0	0	0	0	0	0	0	0	0	0	1	APRIL	2008	AF
0	F	OVIGEROUS	0	0	0	0	0	0	0	0	0	0	0	1	APRIL	2008	AF
0	F	OVIGEROUS	0	0	0	0	0	0	0	0	0	0	0	1	APRIL	2008	AF
0	F	OVIGEROUS	0	0	0	0	0	0	0	0	0	0	0	1	APRIL	2008	AF
0	F	OVIGEROUS	0	0	0	0	0	0	0	0	0	0	0	1	APRIL	2008	AF
0	F	OVIGEROUS	0	0	0	0	0	0	0	0	0	0	0	1	APRIL	2008	AF
0	F	OVIGEROUS	0	0	0	0	0	0	0	0	0	0	0	1	APRIL	2008	AF
0	F	OVIGEROUS	0	0	0	0	0	0	0	0	0	0	0	1	APRIL	2008	AF
0	F	OVIGEROUS	0	0	0	0	0	0	0	0	0	0	0	1	APRIL	2008	AF
0	F	OVIGEROUS	0	0	0	0	0	0	0	0	0	0	0	1	APRIL	2008	AF
0	F	OVIGEROUS	0	0	0	0	0	0	0	0	0	0	0	1	APRIL	2008	AF
0	F	OVIGEROUS	0	0	0	0	0	0	0	0	0	0	0	1	APRIL	2008	AF
0	F	OVIGEROUS	0	0	0	0	0	0	0	0	0	0	0	1	APRIL	2008	AF
0	F	OVIGEROUS	0	0	0	0	0	0	0	0	0	0	0	1	APRIL	2008	AF
1	F	OVIGEROUS	0	0	0	0	0	1	0	0	0	0	1	1	MAY	2008	AF
2	F	BB	0	0	1	0	0	1	0	0	0	0	2	1	MAY	2008	AF
1	F	OVIGEROUS	0	0	0	0	0	1	0	0	0	0	1	1	MAY	2008	AF
1	F	OVIGEROUS	0	0	0	0	0	1	0	0	0	0	1	1	MAY	2008	AF
1	F	OVIGEROUS	0	0	0	0	0	1	0	0	0	0	1	1	MAY	2008	AF
1	F	OVIGEROUS	0	0	0	0	0	1	0	0	0	0	1	1	MAY	2008	AF
1	F	OVIGEROUS	0	0	0	0	0	1	0	0	0	0	1	1	MAY	2008	AF
1	F	OVIGEROUS	0	0	0	0	0	1	0	0	0	0	1	1	MAY	2008	AF
1	F	OVIGEROUS	0	0	1	0	0	0	0	0	0	0	1	1	MAY	2008	AF
1	F	OVIGEROUS	1	0	0	0	0	0	0	0	0	0	1	1	MAY	2008	AF
1	F	OVIGEROUS	0	0	0	0	0	1	0	0	0	0	1	1	MAY	2008	AF
1	F	OVIGEROUS	0	0	0	0	0	0	0	1	0	0	1	1	MAY	2008	AF
1	F	OVIGEROUS	0	0	0	0	0	1	0	0	0	0	1	1	MAY	2008	AF
1	F	OVULATING	0	0	0	0	0	1	0	0	0	0	1	1	MAY	2008	AF
1	F	OVULATING	0	0	0	0	0	1	0	0	0	0	1	1	MAY	2008	AF
0	F	OVIGEROUS	0	0	0	0	0	0	0	0	0	0	0	1	MAY	2008	AF
0	F	OVIGEROUS	0	0	0	0	0	0	0	0	0	0	0	1	MAY	2008	AF
0	F	OVIGEROUS	0	0	0	0	0	0	0	0	0	0	0	1	MAY	2008	AF
0	F	OVIGEROUS	0	0	0	0	0	0	0	0	0	0	0	1	MAY	2008	AF
0	F	OVIGEROUS	0	0	0	0	0	0	0	0	0	0	0	1	MAY	2008	AF
0	F	OVIGEROUS	0	0	0	0	0	0	0	0	0	0	0	1	MAY	2008	AF
0	F	OVIGEROUS	0	0	0	0	0	0	0	0	0	0	0	1	MAY	2008	AF
0	F	OVIGEROUS	0	0	0	0	0	0	0	0	0	0	0	1	MAY	2008	AF
0	F	OVIGEROUS	0	0	0	0	0	0	0	0	0	0	0	1	MAY	2008	AF
0	F	OVIGEROUS	0	0	0	0	0	0	0	0	0	0	0	1	MAY	2008	AF
0	F	OVIGEROUS	0	0	0	0	0	0	0	0	0	0	0	1	MAY	2008	AF
0	F	OVIGEROUS	0	0	0	0	0	0	0	0	0	0	0	1	MAY	2008	AF
0	F	OVIGEROUS	0	0	0	0	0	0	0	0	0	0	0	1	MAY	2008	AF
0	F	OVIGEROUS	0	0	0	0	0	0	0	0	0	0	0	1	MAY	2008	AF
0	F	OVIGEROUS	0	0	0	0	0	0	0	0	0	0	0	1	MAY	2008	AF
0	F	OVIGEROUS	0	0	0	0	0	0	0	0	0	0	0	1	MAY	2008	AF
0	F	OVIGEROUS	0	0	0	0	0	0	0	0	0	0	0	1	MAY	2008	AF
0	F	OVIGEROUS	0	0	0	0	0	0	0	0	0	0	0	1	MAY	2008	AF
0	F	OVIGEROUS	0	0	0	0	0	0	0	0	0	0	0	1	MAY	2008	AF
0	F	OVIGEROUS	0	0	0	0	0	0	0	0	0	0	0	1	MAY	2008	AF
0	F	OVIGEROUS	0	0	0	0	0	0	0	0	0	0	0	1	MAY	2008	AF
0	F	OVIGEROUS	0	0	0	0	0	0	0	0	0	0	0	1	MAY	2008	AF
0	F	OVIGEROUS	0	0	0	0	0	0	0	0	0	0	0	1	MAY	2008	AF
0	F	OVIGEROUS	0	0	0	0	0	0	0	0	0	0	0	1	MAY	2008	AF
0	F	OVIGEROUS	0	0	0	0	0	0	0	0	0	0	0	1	MAY	2008	AF
0	F	OVIGEROUS	0	0	0	0	0	0	0	0	0	0	0	1	MAY	2008	AF
0	F	OVIGEROUS	0	0	0	0	0	0	0	0	0	0	0	1	MAY	2008	AF
0	F	OVIGEROUS	0	0	0	0	0	0	0	0	0	0	0	1	MAY	2008	AF
0	F	OVIGEROUS	0	0	0	0	0	0	0	0	0	0	0	1	MAY	2008	AF
0	F	OVIGEROUS	0	0	0	0	0	0	0	0	0	0	0	1	MAY	2008	AF
0	F	OVIGEROUS	0	0	0	0	0	0	0	0	0	0	0	1	MAY	2008	AF
0	F	OVIGEROUS	0	0	0	0	0	0	0	0	0	0	0	1	MAY	2008	AF
0	F	OVIGEROUS	0	0	0	0	0	0	0	0	0	0	0	1	MAY	2008	AF
0	F	OVIGEROUS	0	0	0	0	0	0	0	0	0	0	0	1	MAY	2008	AF
0	F	OVIGEROUS	0	0	0	0	0	0	0	0	0	0	0	1	MAY	2008	AF
0	F	OVIGEROUS	0	0	0	0	0	0	0	0	0	0	0	1	MAY	2008	AF
0	F	OVIGEROUS	0	0	0	0	0	0	0	0	0	0	0	1	MAY	2008	AF
0	F	OVIGEROUS	0	0	0	0	0	0	0	0	0	0	0	1	MAY	2008	AF
0	F	OVIGEROUS	0	0	0	0	0	0	0	0	0	0	0	1	MAY	2008	AF
0	F	OVIGEROUS	0	0	0	0	0	0	0	0	0	0	0	1	MAY	2008	AF
0	F	OVIGEROUS	0	0	0	0	0	0	0	0	0	0	0	1	MAY	2008	AF
0	F	OVIGEROUS	0	0	0	0	0	0	0	0	0	0	0	1	MAY	2008	AF
0	F	OVIGEROUS	0	0	0	0	0	0	0	0	0	0	0	1	MAY	2008	AF
0	F	OVIGEROUS	0	0	0	0	0	0	0	0	0	0	0	1	MAY	2008	AF
0	F	OVIGEROUS	0	0	0	0	0	0	0	0	0	0	0	1	MAY	2008	AF
0	F	OVIGEROUS	0	0	0	0	0	0	0	0	0	0	0	1	MAY	2008	AF
0	F	OVIGEROUS	0	0	0	0	0	0	0	0	0	0	0	1	MAY	2008	AF
0	F	OVIGEROUS	0	0	0	0	0	0	0	0	0	0	0	1	MAY	2008	AF
0	F	OVIGEROUS	0	0	0	0	0	0	0	0	0	0	0	1	MAY	2008	AF
0	F	OVIGEROUS	0	0	0	0	0	0	0	0	0	0	0	1	MAY	2008	AF
0	F	OVIGEROUS	0	0	0	0	0	0	0	0	0	0	0	1	MAY	2008	AF
0	F	OVIGEROUS	0	0	0	0	0	0	0	0	0	0	0	1	MAY	2008	AF
0	F	OVIGEROUS	0	0	0	0	0	0	0	0	0	0	0	1	MAY	2008	AF
0	F	OVIGEROUS	0	0	0	0	0	0	0	0	0	0	0	1	MAY	2008	AF
0	F	OVIGEROUS	0	0	0	0	0	0	0	0	0	0	0	1	MAY	2008	AF
0	F	OVIGEROUS	0	0	0	0	0	0	0	0	0	0	0	1	MAY	2008	AF
0	F	OVIGEROUS	0	0	0	0	0	0	0	0	0	0	0	1	MAY	2008	AF
0	F	OVIGEROUS	0	0	0	0	0	0	0	0	0	0	0	1	MAY	2008	AF
0	F	OVIGEROUS	0	0	0	0	0	0	0	0	0	0	0	1	MAY	2008	AF
0	F	OVIGEROUS	0	0	0	0	0	0	0	0	0	0	0	1	MAY	2008	AF
0	F	OVIGEROUS	0	0	0	0	0	0	0	0	0	0	0	1	MAY	2008	AF
0	F	OVIGEROUS	0	0	0	0	0	0	0	0	0	0	0	1	MAY	2008	AF
0	F	OVIGEROUS	0	0	0	0	0	0	0	0	0	0	0	1	MAY	2008	AF
0	F	OVIGEROUS	0	0	0	0	0	0	0	0	0	0	0	1	MAY	2008	AF
0	F	OVIGEROUS	0	0	0	0	0	0	0	0	0	0	0	1	MAY	2008	AF
0	F	OVIGEROUS	0	0	0	0	0	0	0	0	0	0	0	1	MAY	2008	AF
0	F	OVIGEROUS	0	0	0	0	0	0	0	0	0	0	0	1	MAY	2008	AF
0	F	OVIGEROUS	0	0	0	0	0	0	0	0	0	0	0	1	MAY	2008	AF
0	F	OVIGEROUS	0	0	0	0	0	0	0	0	0	0	0	1	MAY	2008	AF
0	F	OVIGEROUS	0	0	0	0	0	0	0	0	0	0	0	1	MAY	2008	AF
0	F	OVIGEROUS	0	0	0	0	0	0	0	0	0	0	0	1	MAY	2008	AF
0	F	OVIGEROUS	0	0	0	0	0	0	0	0	0	0	0	1	MAY	2008	AF
0	F	OVIGEROUS	0	0	0	0	0	0	0	0	0	0	0	1	MAY	2008	AF
0	F	OVIGEROUS	0	0	0	0	0	0	0	0	0	0	0	1	MAY	2008	AF
0	F	OVIGEROUS	0	0	0	0	0	0	0	0	0	0	0	1	MAY	2008	AF
0	F	OVIGEROUS	0	0	0	0	0	0	0	0	0	0	0	1	MAY	2008	AF
0	F	OVIGEROUS	0	0	0	0	0	0	0	0	0	0	0	1	MAY	2008	AF
0	F	OVIGEROUS	0	0	0	0	0	0	0	0	0	0	0	1	MAY	2008	AF
0	F	OVIGEROUS	0	0	0	0	0	0	0	0	0	0	0	1	MAY	2008	AF
0	F	OVIGEROUS	0	0	0	0	0	0	0	0	0	0	0	1	MAY	2008	AF
0	F	OVIGEROUS	0	0	0	0	0	0	0	0	0	0	0	1	MAY	2008	AF
0	F	OVIGEROUS	0	0	0	0	0	0	0	0	0	0	0	1	MAY	2008	AF
0	F	OVIGEROUS	0	0	0	0	0	0	0	0	0	0	0	1	MAY	2008	AF
0	F	OVIGEROUS	0	0	0	0	0	0	0	0	0	0	0	1	MAY	2008	AF
0	F	OVIGEROUS	0	0	0	0	0	0	0	0	0	0	0	1	MAY	2008	AF
0	F	OVIGEROUS	0	0	0	0	0	0	0	0	0	0	0	1	MAY	2008	AF
0	F	OVIGEROUS	0	0	0	0	0	0	0	0	0	0	0	1	MAY	2008	AF
0	F	OVIGEROUS	0	0	0	0	0	0	0	0	0	0	0	1	MAY	2008	AF
0	F	OVIGEROUS	0	0	0	0	0	0	0	0	0	0	0	1	MAY	2008	AF
0	F	OVIGEROUS	0	0	0	0	0	0	0	0	0	0	0	1	MAY	2008	AF
0	F	OVIGEROUS	0	0	0	0	0	0	0	0	0	0	0	1	MAY	2008	AF
0	F	OVIGEROUS	0	0	0	0	0	0	0	0	0	0	0	1	MAY	2008	AF
0	F	OVIGEROUS	0	0	0	0	0	0	0	0	0	0	0	1	MAY	2008	AF
0	F	OVIGEROUS	0	0	0	0	0	0	0	0	0	0	0	1	MAY	2008	AF
0	F	OVIGEROUS	0	0	0	0	0	0	0	0	0	0	0	1	MAY	2008	AF
0	F	OVIGEROUS	0	0	0	0	0	0	0	0	0	0	0	1	MAY	2008	AF
0	F	OVIGEROUS	0	0	0	0	0	0	0	0	0	0	0	1	MAY	2008	AF
0	F	OVIGEROUS	0	0	0	0	0	0	0	0	0	0	0	1	MAY	2008	AF
0	F	OVIGEROUS	0	0	0	0	0	0	0	0	0	0	0	1	MAY	2008	AF
0	F	OVIGEROUS	0	0	0	0	0	0	0	0	0	0	0	1	MAY	2008	AF
0	F	OVULATING	0	0	0	0	0	0	0	0	0	0	0	1	MAY	2008	AF
0	F	OVULATING	0	0	0	0	0	0	0	0	0	0	0	1	MAY	2008	AF
0	F	OVULATING	0	0	0	0	0	0	0	0	0	0	0	1	MAY	2008	AF
0	F	OVULATING	0	0	0	0	0	0	0	0	0	0	0	1	MAY	2008	AF
0	F	OVULATING	0	0	0	0	0	0	0	0	0	0	0	1	MAY	2008	AF
0	F	OVULATING	0	0	0	0	0	0	0	0	0	0	0	1	MAY	2008	AF
0	F	OVULATING	0	0	0	0	0	0	0	0	0	0	0	1	MAY	2008	AF
0	F	OVULATING	0	0	0	0	0	0	0	0	0	0	0	1	MAY	2008	AF
0	F	OVULATING	0	0	0	0	0	0	0	0	0	0	0	1	MAY	2008	AF
0	F	OVULATING	0	0	0	0	0	0	0	0	0	0	0	1	MAY	2008	AF
0	F	OVULATING	0	0	0	0	0	0	0	0	0	0	0	1	MAY	2008	AF
0	F	OVULATING	0	0	0	0	0	0	0	0	0	0	0	1	MAY	2008	AF
0	F	OVULATING	0	0	0	0	0	0	0	0	0	0	0	1	MAY	2008	AF
0	F	OVULATING	0	0	0	0	0	0	0	0	0	0	0	1	MAY	2008	AF
0	F	OVULATING	0	0	0	0	0	0	0	0	0	0	0	1	MAY	2008	AF
1	F	BB	0	0	0	0	0	1	0	0	0	0	1	1	JUNE	2008	AF
1	F	OVIGEROUS	0	0	0	0	0	0	0	2	0	0	2	1	JUNE	2008	AF
0	F	OVIGEROUS	0	0	0	0	0	0	0	0	0	0	0	1	JUNE	2008	AF
0	F	OVIGEROUS	0	0	0	0	0	0	0	0	0	0	0	1	JUNE	2008	AF
0	F	OVIGEROUS	0	0	0	0	0	0	0	0	0	0	0	1	JUNE	2008	AF
0	F	OVIGEROUS	0	0	0	0	0	0	0	0	0	0	0	1	JUNE	2008	AF
0	F	OVIGEROUS	0	0	0	0	0	0	0	0	0	0	0	1	JUNE	2008	AF
0	F	OVIGEROUS	0	0	0	0	0	0	0	0	0	0	0	1	JUNE	2008	AF
0	F	OVIGEROUS	0	0	0	0	0	0	0	0	0	0	0	1	JUNE	2008	AF
0	F	OVIGEROUS	0	0	0	0	0	0	0	0	0	0	0	1	JUNE	2008	AF
0	F	OVIGEROUS	0	0	0	0	0	0	0	0	0	0	0	1	JUNE	2008	AF
0	F	OVIGEROUS	0	0	0	0	0	0	0	0	0	0	0	1	JUNE	2008	AF
0	F	OVIGEROUS	0	0	0	0	0	0	0	0	0	0	0	1	JUNE	2008	AF
0	F	OVIGEROUS	0	0	0	0	0	0	0	0	0	0	0	1	JUNE	2008	AF
0	F	OVIGEROUS	0	0	0	0	0	0	0	0	0	0	0	1	JUNE	2008	AF
0	F	OVIGEROUS	0	0	0	0	0	0	0	0	0	0	0	1	JUNE	2008	AF
0	F	OVIGEROUS	0	0	0	0	0	0	0	0	0	0	0	1	JUNE	2008	AF
0	F	OVIGEROUS	0	0	0	0	0	0	0	0	0	0	0	1	JUNE	2008	AF
1	F	OVIGEROUS	0	0	0	0	0	1	0	0	0	0	1	1	JULY	2008	AF
1	F	OVIGEROUS	0	0	0	0	0	0	0	0	1	0	1	1	JULY	2008	AF
1	F	OVIGEROUS	0	0	0	0	0	0	0	1	0	0	1	1	JULY	2008	AF
1	F	OVIGEROUS	0	0	0	0	0	1	0	0	0	0	1	1	JULY	2008	AF
1	F	OVIGEROUS	0	0	0	0	0	1	0	0	0	0	1	1	JULY	2008	AF
2	F	OVIGEROUS	0	1	0	0	0	1	0	0	0	0	2	1	JULY	2008	AF
1	F	OVIGEROUS	0	1	0	0	0	0	0	0	0	0	1	1	JULY	2008	AF
1	F	OVIGEROUS	0	0	0	0	0	1	0	0	0	0	1	1	JULY	2008	AF
1	F	OVIGEROUS	0	0	0	0	0	0	0	1	0	0	1	1	JULY	2008	AF
1	F	OVIGEROUS	0	0	0	0	0	1	0	0	0	0	1	1	JULY	2008	AF
1	F	OVIGEROUS	0	0	0	0	0	1	0	0	0	0	1	1	JULY	2008	AF
1	F	OVIGEROUS	0	1	0	0	0	0	0	0	0	0	1	1	JULY	2008	AF
1	F	OVIGEROUS	0	1	0	0	0	0	0	0	0	0	1	1	JULY	2008	AF
1	F	OVIGEROUS	0	1	0	0	0	0	0	0	0	0	1	1	JULY	2008	AF
1	F	OVIGEROUS	2	0	0	0	0	0	0	0	0	0	2	1	JULY	2008	AF
1	F	OVIGEROUS	0	0	0	0	0	0	0	0	1	0	1	1	JULY	2008	AF
1	F	OVIGEROUS	0	0	0	0	0	0	0	0	1	0	1	1	JULY	2008	AF
1	F	OVIGEROUS	0	0	0	0	0	1	0	0	0	0	1	1	JULY	2008	AF
1	F	OVIGEROUS	0	0	0	0	0	1	0	0	0	0	1	1	JULY	2008	AF
1	F	OVIGEROUS	0	0	0	0	0	1	0	0	0	0	1	1	JULY	2008	AF
1	F	OVIGEROUS	0	0	0	0	0	1	0	0	0	0	1	1	JULY	2008	AF
1	F	OVIGEROUS	0	0	0	0	0	1	0	0	0	0	1	1	JULY	2008	AF
2	F	OVIGEROUS	2	1	0	0	0	0	0	0	0	0	3	1	JULY	2008	AF
1	F	OVIGEROUS	0	3	0	0	0	0	0	0	0	0	3	1	JULY	2008	AF
1	F	OVIGEROUS	0	0	0	0	0	0	0	1	0	0	1	1	JULY	2008	AF
1	F	OVIGEROUS	0	0	0	0	0	0	0	1	0	0	1	1	JULY	2008	AF
2	F	OVIGEROUS	0	0	0	0	0	1	0	1	0	0	2	1	JULY	2008	AF
0	F	OVIGEROUS	0	0	0	0	0	0	0	0	0	0	0	1	JULY	2008	AF
0	F	OVIGEROUS	0	0	0	0	0	0	0	0	0	0	0	1	JULY	2008	AF
0	F	OVIGEROUS	0	0	0	0	0	0	0	0	0	0	0	1	JULY	2008	AF
0	F	OVIGEROUS	0	0	0	0	0	0	0	0	0	0	0	1	JULY	2008	AF
0	F	OVIGEROUS	0	0	0	0	0	0	0	0	0	0	0	1	JULY	2008	AF
0	F	OVIGEROUS	0	0	0	0	0	0	0	0	0	0	0	1	JULY	2008	AF
0	F	OVIGEROUS	0	0	0	0	0	0	0	0	0	0	0	1	JULY	2008	AF
0	F	OVIGEROUS	0	0	0	0	0	0	0	0	0	0	0	1	JULY	2008	AF
0	F	OVIGEROUS	0	0	0	0	0	0	0	0	0	0	0	1	JULY	2008	AF
0	F	OVIGEROUS	0	0	0	0	0	0	0	0	0	0	0	1	JULY	2008	AF
0	F	OVIGEROUS	0	0	0	0	0	0	0	0	0	0	0	1	JULY	2008	AF
0	F	OVIGEROUS	0	0	0	0	0	0	0	0	0	0	0	1	JULY	2008	AF
0	F	OVIGEROUS	0	0	0	0	0	0	0	0	0	0	0	1	JULY	2008	AF
0	F	OVIGEROUS	0	0	0	0	0	0	0	0	0	0	0	1	JULY	2008	AF
0	F	OVIGEROUS	0	0	0	0	0	0	0	0	0	0	0	1	JULY	2008	AF
0	F	OVIGEROUS	0	0	0	0	0	0	0	0	0	0	0	1	JULY	2008	AF
0	F	OVIGEROUS	0	0	0	0	0	0	0	0	0	0	0	1	JULY	2008	AF
0	F	OVIGEROUS	0	0	0	0	0	0	0	0	0	0	0	1	JULY	2008	AF
0	F	OVIGEROUS	0	0	0	0	0	0	0	0	0	0	0	1	JULY	2008	AF
0	F	OVIGEROUS	0	0	0	0	0	0	0	0	0	0	0	1	JULY	2008	AF
0	F	OVIGEROUS	0	0	0	0	0	0	0	0	0	0	0	1	JULY	2008	AF
0	F	OVIGEROUS	0	0	0	0	0	0	0	0	0	0	0	1	JULY	2008	AF
0	F	OVIGEROUS	0	0	0	0	0	0	0	0	0	0	0	1	JULY	2008	AF
0	F	OVIGEROUS	0	0	0	0	0	0	0	0	0	0	0	1	JULY	2008	AF
0	F	OVIGEROUS	0	0	0	0	0	0	0	0	0	0	0	1	JULY	2008	AF
0	F	OVIGEROUS	0	0	0	0	0	0	0	0	0	0	0	1	JULY	2008	AF
0	F	OVIGEROUS	0	0	0	0	0	0	0	0	0	0	0	1	JULY	2008	AF
0	F	OVIGEROUS	0	0	0	0	0	0	0	0	0	0	0	1	JULY	2008	AF
0	F	OVIGEROUS	0	0	0	0	0	0	0	0	0	0	0	1	JULY	2008	AF
0	F	OVIGEROUS	0	0	0	0	0	0	0	0	0	0	0	1	JULY	2008	AF
0	F	OVIGEROUS	0	0	0	0	0	0	0	0	0	0	0	1	JULY	2008	AF
0	F	OVIGEROUS	0	0	0	0	0	0	0	0	0	0	0	1	JULY	2008	AF
0	F	OVIGEROUS	0	0	0	0	0	0	0	0	0	0	0	1	JULY	2008	AF
0	F	OVIGEROUS	0	0	0	0	0	0	0	0	0	0	0	1	JULY	2008	AF
0	F	OVIGEROUS	0	0	0	0	0	0	0	0	0	0	0	1	JULY	2008	AF
0	F	OVIGEROUS	0	0	0	0	0	0	0	0	0	0	0	1	JULY	2008	AF
0	F	OVIGEROUS	0	0	0	0	0	0	0	0	0	0	0	1	JULY	2008	AF
0	F	OVIGEROUS	0	0	0	0	0	0	0	0	0	0	0	1	JULY	2008	AF
0	F	OVIGEROUS	0	0	0	0	0	0	0	0	0	0	0	1	JULY	2008	AF
0	F	OVIGEROUS	0	0	0	0	0	0	0	0	0	0	0	1	JULY	2008	AF
0	F	OVIGEROUS	0	0	0	0	0	0	0	0	0	0	0	1	JULY	2008	AF
0	F	OVIGEROUS	0	0	0	0	0	0	0	0	0	0	0	1	JULY	2008	AF
0	F	OVIGEROUS	0	0	0	0	0	0	0	0	0	0	0	1	JULY	2008	AF
0	F	OVIGEROUS	0	0	0	0	0	0	0	0	0	0	0	1	JULY	2008	AF
0	F	OVIGEROUS	0	0	0	0	0	0	0	0	0	0	0	1	JULY	2008	AF
0	F	OVIGEROUS	0	0	0	0	0	0	0	0	0	0	0	1	JULY	2008	AF
0	F	OVIGEROUS	0	0	0	0	0	0	0	0	0	0	0	1	JULY	2008	AF
0	F	OVIGEROUS	0	0	0	0	0	0	0	0	0	0	0	1	JULY	2008	AF
0	F	OVIGEROUS	0	0	0	0	0	0	0	0	0	0	0	1	JULY	2008	AF
0	F	OVIGEROUS	0	0	0	0	0	0	0	0	0	0	0	1	JULY	2008	AF
0	F	OVIGEROUS	0	0	0	0	0	0	0	0	0	0	0	1	JULY	2008	AF
0	F	OVIGEROUS	0	0	0	0	0	0	0	0	0	0	0	1	JULY	2008	AF
0	F	OVIGEROUS	0	0	0	0	0	0	0	0	0	0	0	1	JULY	2008	AF
0	F	OVIGEROUS	0	0	0	0	0	0	0	0	0	0	0	1	JULY	2008	AF
0	F	OVIGEROUS	0	0	0	0	0	0	0	0	0	0	0	1	JULY	2008	AF
0	F	OVIGEROUS	0	0	0	0	0	0	0	0	0	0	0	1	JULY	2008	AF
0	F	OVIGEROUS	0	0	0	0	0	0	0	0	0	0	0	1	JULY	2008	AF
0	F	OVIGEROUS	0	0	0	0	0	0	0	0	0	0	0	1	JULY	2008	AF
0	F	OVIGEROUS	0	0	0	0	0	0	0	0	0	0	0	1	JULY	2008	AF
0	F	OVIGEROUS	0	0	0	0	0	0	0	0	0	0	0	1	JULY	2008	AF
0	F	OVIGEROUS	0	0	0	0	0	0	0	0	0	0	0	1	JULY	2008	AF
0	F	OVIGEROUS	0	0	0	0	0	0	0	0	0	0	0	1	JULY	2008	AF
0	F	OVIGEROUS	0	0	0	0	0	0	0	0	0	0	0	1	JULY	2008	AF
0	F	OVIGEROUS	0	0	0	0	0	0	0	0	0	0	0	1	JULY	2008	AF
0	F	OVIGEROUS	0	0	0	0	0	0	0	0	0	0	0	1	JULY	2008	AF
0	F	OVIGEROUS	0	0	0	0	0	0	0	0	0	0	0	1	JULY	2008	AF
0	F	OVIGEROUS	0	0	0	0	0	0	0	0	0	0	0	1	JULY	2008	AF
0	F	OVIGEROUS	0	0	0	0	0	0	0	0	0	0	0	1	JULY	2008	AF
0	F	OVIGEROUS	0	0	0	0	0	0	0	0	0	0	0	1	JULY	2008	AF
0	F	OVIGEROUS	0	0	0	0	0	0	0	0	0	0	0	1	JULY	2008	AF
0	F	OVIGEROUS	0	0	0	0	0	0	0	0	0	0	0	1	JULY	2008	AF
0	F	OVIGEROUS	0	0	0	0	0	0	0	0	0	0	0	1	JULY	2008	AF
0	F	OVIGEROUS	0	0	0	0	0	0	0	0	0	0	0	1	JULY	2008	AF
0	F	OVIGEROUS	0	0	0	0	0	0	0	0	0	0	0	1	JULY	2008	AF
0	F	OVIGEROUS	0	0	0	0	0	0	0	0	0	0	0	1	JULY	2008	AF
0	F	OVIGEROUS	0	0	0	0	0	0	0	0	0	0	0	1	JULY	2008	AF
0	F	OVIGEROUS	0	0	0	0	0	0	0	0	0	0	0	1	JULY	2008	AF
0	F	OVIGEROUS	0	0	0	0	0	0	0	0	0	0	0	1	JULY	2008	AF
0	F	OVULATING	0	0	0	0	0	0	0	0	0	0	0	1	JULY	2008	AF
0	F	OVULATING	0	0	0	0	0	0	0	0	0	0	0	1	JULY	2008	AF
0	F	OVULATING	0	0	0	0	0	0	0	0	0	0	0	1	JULY	2008	AF
0	F	OVULATING	0	0	0	0	0	0	0	0	0	0	0	1	JULY	2008	AF
0	F	OVULATING	0	0	0	0	0	0	0	0	0	0	0	1	JULY	2008	AF
0	F	OVULATING	0	0	0	0	0	0	0	0	0	0	0	1	JULY	2008	AF
0	F	OVULATING	0	0	0	0	0	0	0	0	0	0	0	1	JULY	2008	AF
0	F	OVULATING	0	0	0	0	0	0	0	0	0	0	0	1	JULY	2008	AF
0	F	OVULATING	0	0	0	0	0	0	0	0	0	0	0	1	JULY	2008	AF
1	F	OVIGEROUS	0	0	0	0	0	1	0	0	0	0	1	1	AUGUST	2008	AF
1	F	OVIGEROUS	0	0	0	0	0	1	0	0	0	0	1	1	AUGUST	2008	AF
1	F	OVIGEROUS	0	0	0	0	0	1	0	0	0	0	1	1	AUGUST	2008	AF
1	F	OVIGEROUS	0	0	0	0	0	1	0	0	0	0	1	1	AUGUST	2008	AF
1	F	OVIGEROUS	0	0	0	0	0	1	0	0	0	0	1	1	AUGUST	2008	AF
1	F	OVIGEROUS	0	0	0	0	0	1	0	0	0	0	1	1	AUGUST	2008	AF
1	F	OVIGEROUS	0	0	0	0	0	1	0	0	0	0	1	1	AUGUST	2008	AF
1	F	OVIGEROUS	0	0	0	0	0	1	0	0	0	0	1	1	AUGUST	2008	AF
1	F	OVIGEROUS	0	0	0	0	0	1	0	0	0	0	1	1	AUGUST	2008	AF
1	F	OVIGEROUS	0	0	0	0	0	2	0	0	0	0	2	1	AUGUST	2008	AF
1	F	OVIGEROUS	0	0	0	0	0	1	0	0	0	0	1	1	AUGUST	2008	AF
1	F	OVIGEROUS	0	0	0	0	0	1	0	0	0	0	1	1	AUGUST	2008	AF
1	F	BB	0	0	0	0	0	1	0	0	0	0	1	1	AUGUST	2008	AF
1	F	OVIGEROUS	0	0	0	0	0	2	0	0	0	0	2	1	AUGUST	2008	AF
1	F	OVIGEROUS	0	0	0	0	0	2	0	0	0	0	2	1	AUGUST	2008	AF
1	F	OVULATING	0	0	0	0	0	1	0	0	0	0	1	1	AUGUST	2008	AF
1	F	OVIGEROUS	0	0	0	0	0	1	0	0	0	0	1	1	AUGUST	2008	AF
1	F	OVIGEROUS	0	0	0	0	0	1	0	0	0	0	1	1	AUGUST	2008	AF
2	F	OVIGEROUS	0	0	0	0	0	1	0	1	0	0	2	1	AUGUST	2008	AF
1	F	OVIGEROUS	0	0	0	0	0	1	0	0	0	0	1	1	AUGUST	2008	AF
1	F	OVIGEROUS	0	0	0	0	0	2	0	0	0	0	2	1	AUGUST	2008	AF
1	F	OVIGEROUS	0	0	0	0	0	1	0	0	0	0	1	1	AUGUST	2008	AF
1	F	OVIGEROUS	0	0	0	0	0	3	0	0	0	0	3	1	AUGUST	2008	AF
1	F	BB	0	0	0	0	0	1	0	0	0	0	1	1	AUGUST	2008	AF
1	F	OVIGEROUS	0	0	0	0	0	1	0	0	0	0	1	1	AUGUST	2008	AF
1	F	OVIGEROUS	0	0	0	0	0	1	0	0	0	0	1	1	AUGUST	2008	AF
1	F	BB	0	0	0	0	0	1	0	0	0	0	1	1	AUGUST	2008	AF
2	F	OVULATING	0	1	0	0	0	1	0	0	0	0	2	1	AUGUST	2008	AF
1	F	OVIGEROUS	0	0	0	0	0	1	0	0	0	0	1	1	AUGUST	2008	AF
1	F	OVIGEROUS	0	0	0	0	0	1	0	0	0	0	1	1	AUGUST	2008	AF
1	F	OVIGEROUS	0	0	0	0	0	1	0	0	0	0	1	1	AUGUST	2008	AF
1	F	OVIGEROUS	0	0	0	0	0	1	0	0	0	0	1	1	AUGUST	2008	AF
2	F	OVIGEROUS	1	0	0	0	0	1	0	0	0	0	2	1	AUGUST	2008	AF
1	F	OVIGEROUS	0	0	0	0	0	1	0	0	0	0	1	1	AUGUST	2008	AF
1	F	OVIGEROUS	0	0	0	0	0	1	0	0	0	0	1	1	AUGUST	2008	AF
1	F	OVULATING	0	0	0	0	0	1	0	0	0	0	1	1	AUGUST	2008	AF
1	F	OVIGEROUS	0	0	0	0	0	1	0	0	0	0	1	1	AUGUST	2008	AF
1	F	OVIGEROUS	0	0	0	0	0	1	0	0	0	0	1	1	AUGUST	2008	AF
1	F	OVIGEROUS	0	0	0	0	0	1	0	0	0	0	1	1	AUGUST	2008	AF
1	F	OVULATING	0	0	0	0	0	1	0	0	0	0	1	1	AUGUST	2008	AF
2	F	OVIGEROUS	0	0	0	0	1	1	0	0	0	0	2	1	AUGUST	2008	AF
1	F	OVIGEROUS	0	0	0	0	0	1	0	0	0	0	1	1	AUGUST	2008	AF
2	F	BB	6	0	0	0	0	1	0	0	0	0	7	1	AUGUST	2008	AF
1	F	BB	0	0	0	0	0	0	0	0	1	0	1	1	AUGUST	2008	AF
1	F	OVIGEROUS	0	0	0	0	0	1	0	0	0	0	1	1	AUGUST	2008	AF
1	F	OVIGEROUS	0	0	0	0	0	1	0	0	0	0	1	1	AUGUST	2008	AF
1	F	OVIGEROUS	0	0	0	0	0	1	0	0	0	0	1	1	AUGUST	2008	AF
1	F	OVULATING	0	0	0	0	0	1	0	0	0	0	1	1	AUGUST	2008	AF
1	F	OVIGEROUS	0	0	0	0	0	1	0	0	0	0	1	1	AUGUST	2008	AF
2	F	BB	0	1	0	0	0	1	0	0	0	0	2	1	AUGUST	2008	AF
1	F	OVIGEROUS	0	0	0	0	0	1	0	0	0	0	1	1	AUGUST	2008	AF
2	F	BB	0	1	0	0	0	1	0	0	0	0	2	1	AUGUST	2008	AF
3	F	BB	0	1	0	0	0	1	0	0	1	0	3	1	AUGUST	2008	AF
2	F	OVIGEROUS	0	1	0	0	0	2	0	0	0	0	3	1	AUGUST	2008	AF
1	F	OVIGEROUS	0	0	0	0	0	1	0	0	0	0	1	1	AUGUST	2008	AF
2	F	OVIGEROUS	0	1	0	0	0	1	0	0	0	0	2	1	AUGUST	2008	AF
1	F	OVIGEROUS	0	0	0	0	0	1	0	0	0	0	1	1	AUGUST	2008	AF
1	F	OVIGEROUS	0	0	0	0	0	1	0	0	0	0	1	1	AUGUST	2008	AF
1	F	OVULATING	0	0	0	0	0	1	0	0	0	0	1	1	AUGUST	2008	AF
1	F	OVIGEROUS	0	0	0	0	0	1	0	0	0	0	1	1	AUGUST	2008	AF
2	F	OVIGEROUS	0	0	0	0	0	1	0	0	1	0	2	1	AUGUST	2008	AF
1	F	OVIGEROUS	0	0	0	0	0	1	0	0	0	0	1	1	AUGUST	2008	AF
1	F	OVULATING	0	0	0	0	0	1	0	0	0	0	1	1	AUGUST	2008	AF
1	F	OVIGEROUS	0	0	0	0	0	1	0	0	0	0	1	1	AUGUST	2008	AF
1	F	OVIGEROUS	0	0	0	0	0	1	0	0	0	0	1	1	AUGUST	2008	AF
1	F	BB	0	0	0	0	0	1	0	0	0	0	1	1	AUGUST	2008	AF
1	F	OVIGEROUS	0	0	0	0	0	1	0	0	0	0	1	1	AUGUST	2008	AF
1	F	OVIGEROUS	0	0	0	0	0	1	0	0	0	0	1	1	AUGUST	2008	AF
1	F	OVULATING	0	0	0	0	0	1	0	0	0	0	1	1	AUGUST	2008	AF
1	F	OVIGEROUS	0	0	0	0	0	1	0	0	0	0	1	1	AUGUST	2008	AF
1	F	OVIGEROUS	0	0	0	0	0	1	0	0	0	0	1	1	AUGUST	2008	AF
1	F	OVIGEROUS	0	0	0	0	0	1	0	0	0	0	1	1	AUGUST	2008	AF
1	F	OVIGEROUS	0	0	0	0	0	1	0	0	0	0	1	1	AUGUST	2008	AF
1	F	OVIGEROUS	0	0	0	0	0	1	0	0	0	0	1	1	AUGUST	2008	AF
1	F	OVIGEROUS	0	0	0	0	0	1	0	0	0	0	1	1	AUGUST	2008	AF
1	F	OVIGEROUS	0	0	0	0	0	1	0	0	0	0	1	1	AUGUST	2008	AF
1	F	OVIGEROUS	0	0	0	0	0	1	0	0	0	0	1	1	AUGUST	2008	AF
2	F	OVIGEROUS	0	0	0	0	0	1	0	1	0	0	2	1	AUGUST	2008	AF
1	F	OVIGEROUS	0	0	0	0	0	1	0	0	0	0	1	1	AUGUST	2008	AF
2	F	BB	0	0	0	0	1	1	0	0	0	0	2	1	AUGUST	2008	AF
1	F	BB	0	0	0	0	0	1	0	0	0	0	1	1	AUGUST	2008	AF
1	F	OVIGEROUS	0	0	0	0	0	1	0	0	0	0	1	1	AUGUST	2008	AF
2	F	BB	0	1	0	0	0	1	0	0	0	0	2	1	AUGUST	2008	AF
2	F	BB	0	1	0	0	0	1	0	0	0	0	2	1	AUGUST	2008	AF
1	F	OVIGEROUS	0	0	0	0	0	1	0	0	0	0	1	1	AUGUST	2008	AF
1	F	OVULATING	0	0	0	0	0	1	0	0	0	0	1	1	AUGUST	2008	AF
1	F	OVIGEROUS	0	0	0	0	0	1	0	0	0	0	1	1	AUGUST	2008	AF
1	F	OVULATING	0	0	0	0	0	1	0	0	0	0	1	1	AUGUST	2008	AF
1	F	OVIGEROUS	0	0	0	0	0	1	0	0	0	0	1	1	AUGUST	2008	AF
2	F	BB	0	1	0	0	0	1	0	0	0	0	2	1	AUGUST	2008	AF
1	F	OVIGEROUS	0	0	0	0	0	1	0	0	0	0	1	1	AUGUST	2008	AF
1	F	OVIGEROUS	0	0	0	0	0	1	0	0	0	0	1	1	AUGUST	2008	AF
1	F	OVIGEROUS	0	0	0	0	0	1	0	0	0	0	1	1	AUGUST	2008	AF
1	F	OVIGEROUS	0	0	0	0	0	3	0	0	0	0	3	1	AUGUST	2008	AF
1	F	OVIGEROUS	0	0	0	0	0	1	0	0	0	0	1	1	AUGUST	2008	AF
1	F	OVIGEROUS	0	0	0	0	0	0	0	1	0	0	1	1	AUGUST	2008	AF
1	F	OVIGEROUS	0	0	0	0	0	1	0	0	0	0	1	1	AUGUST	2008	AF
1	F	OVIGEROUS	0	0	0	0	0	1	0	0	0	0	1	1	AUGUST	2008	AF
1	F	OVIGEROUS	0	0	0	0	0	1	0	0	0	0	1	1	AUGUST	2008	AF
1	F	OVIGEROUS	0	0	0	0	0	1	0	0	0	0	1	1	AUGUST	2008	AF
1	F	OVIGEROUS	0	0	0	0	0	1	0	0	0	0	1	1	AUGUST	2008	AF
1	F	OVULATING	0	0	0	0	0	1	0	0	0	0	1	1	AUGUST	2008	AF
1	F	OVULATING	0	0	0	0	0	1	0	0	0	0	1	1	AUGUST	2008	AF
2	F	OVIGEROUS	0	1	0	0	0	1	0	0	0	0	2	1	AUGUST	2008	AF
0	F	OVIGEROUS	0	0	0	0	0	0	0	0	0	0	0	1	AUGUST	2008	AF
0	F	OVIGEROUS	0	0	0	0	0	0	0	0	0	0	0	1	AUGUST	2008	AF
0	F	OVIGEROUS	0	0	0	0	0	0	0	0	0	0	0	1	AUGUST	2008	AF
0	F	OVIGEROUS	0	0	0	0	0	0	0	0	0	0	0	1	AUGUST	2008	AF
0	F	OVIGEROUS	0	0	0	0	0	0	0	0	0	0	0	1	AUGUST	2008	AF
0	F	OVIGEROUS	0	0	0	0	0	0	0	0	0	0	0	1	AUGUST	2008	AF
0	F	OVIGEROUS	0	0	0	0	0	0	0	0	0	0	0	1	AUGUST	2008	AF
0	F	OVIGEROUS	0	0	0	0	0	0	0	0	0	0	0	1	AUGUST	2008	AF
0	F	OVIGEROUS	0	0	0	0	0	0	0	0	0	0	0	1	AUGUST	2008	AF
0	F	OVIGEROUS	0	0	0	0	0	0	0	0	0	0	0	1	AUGUST	2008	AF
0	F	OVIGEROUS	0	0	0	0	0	0	0	0	0	0	0	1	AUGUST	2008	AF
0	F	OVIGEROUS	0	0	0	0	0	0	0	0	0	0	0	1	AUGUST	2008	AF
0	F	OVIGEROUS	0	0	0	0	0	0	0	0	0	0	0	1	AUGUST	2008	AF
0	F	OVIGEROUS	0	0	0	0	0	0	0	0	0	0	0	1	AUGUST	2008	AF
0	F	OVIGEROUS	0	0	0	0	0	0	0	0	0	0	0	1	AUGUST	2008	AF
0	F	OVIGEROUS	0	0	0	0	0	0	0	0	0	0	0	1	AUGUST	2008	AF
0	F	OVIGEROUS	0	0	0	0	0	0	0	0	0	0	0	1	AUGUST	2008	AF
0	F	OVIGEROUS	0	0	0	0	0	0	0	0	0	0	0	1	AUGUST	2008	AF
0	F	OVIGEROUS	0	0	0	0	0	0	0	0	0	0	0	1	AUGUST	2008	AF
0	F	OVIGEROUS	0	0	0	0	0	0	0	0	0	0	0	1	AUGUST	2008	AF
0	F	OVIGEROUS	0	0	0	0	0	0	0	0	0	0	0	1	AUGUST	2008	AF
0	F	OVIGEROUS	0	0	0	0	0	0	0	0	0	0	0	1	AUGUST	2008	AF
0	F	OVIGEROUS	0	0	0	0	0	0	0	0	0	0	0	1	AUGUST	2008	AF
0	F	OVIGEROUS	0	0	0	0	0	0	0	0	0	0	0	1	AUGUST	2008	AF
0	F	OVIGEROUS	0	0	0	0	0	0	0	0	0	0	0	1	AUGUST	2008	AF
0	F	OVIGEROUS	0	0	0	0	0	0	0	0	0	0	0	1	AUGUST	2008	AF
0	F	OVIGEROUS	0	0	0	0	0	0	0	0	0	0	0	1	AUGUST	2008	AF
0	F	OVIGEROUS	0	0	0	0	0	0	0	0	0	0	0	1	AUGUST	2008	AF
0	F	OVIGEROUS	0	0	0	0	0	0	0	0	0	0	0	1	AUGUST	2008	AF
0	F	OVIGEROUS	0	0	0	0	0	0	0	0	0	0	0	1	AUGUST	2008	AF
0	F	OVIGEROUS	0	0	0	0	0	0	0	0	0	0	0	1	AUGUST	2008	AF
0	F	OVIGEROUS	0	0	0	0	0	0	0	0	0	0	0	1	AUGUST	2008	AF
0	F	OVIGEROUS	0	0	0	0	0	0	0	0	0	0	0	1	AUGUST	2008	AF
0	F	OVIGEROUS	0	0	0	0	0	0	0	0	0	0	0	1	AUGUST	2008	AF
0	F	OVIGEROUS	0	0	0	0	0	0	0	0	0	0	0	1	AUGUST	2008	AF
0	F	OVIGEROUS	0	0	0	0	0	0	0	0	0	0	0	1	AUGUST	2008	AF
0	F	OVIGEROUS	0	0	0	0	0	0	0	0	0	0	0	1	AUGUST	2008	AF
0	F	OVIGEROUS	0	0	0	0	0	0	0	0	0	0	0	1	AUGUST	2008	AF
0	F	OVIGEROUS	0	0	0	0	0	0	0	0	0	0	0	1	AUGUST	2008	AF
0	F	OVIGEROUS	0	0	0	0	0	0	0	0	0	0	0	1	AUGUST	2008	AF
0	F	OVIGEROUS	0	0	0	0	0	0	0	0	0	0	0	1	AUGUST	2008	AF
0	F	OVIGEROUS	0	0	0	0	0	0	0	0	0	0	0	1	AUGUST	2008	AF
1	F	OVIGEROUS	0	0	0	0	0	1	0	0	0	0	1	1	SEPTEMBER	2008	AF
0	F	OVULATING	0	0	0	0	0	0	0	0	0	0	0	1	SEPTEMBER	2008	AF
0	F	OVULATING	0	0	0	0	0	0	0	0	0	0	0	1	SEPTEMBER	2008	AF
0	F	OVULATING	0	0	0	0	0	0	0	0	0	0	0	1	SEPTEMBER	2008	AF
0	F	OVULATING	0	0	0	0	0	0	0	0	0	0	0	1	SEPTEMBER	2008	AF
0	F	OVULATING	0	0	0	0	0	0	0	0	0	0	0	1	SEPTEMBER	2008	AF
0	F	OVULATING	0	0	0	0	0	0	0	0	0	0	0	1	SEPTEMBER	2008	AF
0	F	OVULATING	0	0	0	0	0	0	0	0	0	0	0	1	SEPTEMBER	2008	AF
0	F	OVULATING	0	0	0	0	0	0	0	0	0	0	0	1	SEPTEMBER	2008	AF
0	F	OVULATING	0	0	0	0	0	0	0	0	0	0	0	1	SEPTEMBER	2008	AF
0	F	OVULATING	0	0	0	0	0	0	0	0	0	0	0	1	SEPTEMBER	2008	AF
0	F	OVULATING	0	0	0	0	0	0	0	0	0	0	0	1	SEPTEMBER	2008	AF
0	F	OVULATING	0	0	0	0	0	0	0	0	0	0	0	1	SEPTEMBER	2008	AF
0	F	OVULATING	0	0	0	0	0	0	0	0	0	0	0	1	SEPTEMBER	2008	AF
0	F	OVULATING	0	0	0	0	0	0	0	0	0	0	0	1	SEPTEMBER	2008	AF
0	F	OVULATING	0	0	0	0	0	0	0	0	0	0	0	1	SEPTEMBER	2008	AF
0	F	OVULATING	0	0	0	0	0	0	0	0	0	0	0	1	SEPTEMBER	2008	AF
0	F	OVULATING	0	0	0	0	0	0	0	0	0	0	0	1	SEPTEMBER	2008	AF
0	F	OVULATING	0	0	0	0	0	0	0	0	0	0	0	1	SEPTEMBER	2008	AF
0	F	OVULATING	0	0	0	0	0	0	0	0	0	0	0	1	SEPTEMBER	2008	AF
0	F	OVULATING	0	0	0	0	0	0	0	0	0	0	0	1	SEPTEMBER	2008	AF
0	F	OVULATING	0	0	0	0	0	0	0	0	0	0	0	1	SEPTEMBER	2008	AF
0	F	OVULATING	0	0	0	0	0	0	0	0	0	0	0	1	SEPTEMBER	2008	AF
0	F	OVULATING	0	0	0	0	0	0	0	0	0	0	0	1	SEPTEMBER	2008	AF
0	F	OVIGEROUS	0	0	0	0	0	0	0	0	0	0	0	1	SEPTEMBER	2008	AF
0	F	OVIGEROUS	0	0	0	0	0	0	0	0	0	0	0	1	SEPTEMBER	2008	AF
0	F	OVIGEROUS	0	0	0	0	0	0	0	0	0	0	0	1	SEPTEMBER	2008	AF
0	F	OVIGEROUS	0	0	0	0	0	0	0	0	0	0	0	1	SEPTEMBER	2008	AF
0	F	OVIGEROUS	0	0	0	0	0	0	0	0	0	0	0	1	SEPTEMBER	2008	AF
0	F	OVIGEROUS	0	0	0	0	0	0	0	0	0	0	0	1	SEPTEMBER	2008	AF
0	F	OVIGEROUS	0	0	0	0	0	0	0	0	0	0	0	1	SEPTEMBER	2008	AF
0	F	OVIGEROUS	0	0	0	0	0	0	0	0	0	0	0	1	SEPTEMBER	2008	AF
0	F	OVIGEROUS	0	0	0	0	0	0	0	0	0	0	0	1	SEPTEMBER	2008	AF
0	F	OVIGEROUS	0	0	0	0	0	0	0	0	0	0	0	1	SEPTEMBER	2008	AF
0	F	OVIGEROUS	0	0	0	0	0	0	0	0	0	0	0	1	SEPTEMBER	2008	AF
0	F	OVIGEROUS	0	0	0	0	0	0	0	0	0	0	0	1	SEPTEMBER	2008	AF
0	F	OVIGEROUS	0	0	0	0	0	0	0	0	0	0	0	1	SEPTEMBER	2008	AF
0	F	OVIGEROUS	0	0	0	0	0	0	0	0	0	0	0	1	SEPTEMBER	2008	AF
0	F	OVIGEROUS	0	0	0	0	0	0	0	0	0	0	0	1	SEPTEMBER	2008	AF
0	F	OVIGEROUS	0	0	0	0	0	0	0	0	0	0	0	1	SEPTEMBER	2008	AF
0	F	OVIGEROUS	0	0	0	0	0	0	0	0	0	0	0	1	SEPTEMBER	2008	AF
0	F	OVIGEROUS	0	0	0	0	0	0	0	0	0	0	0	1	SEPTEMBER	2008	AF
0	F	OVIGEROUS	0	0	0	0	0	0	0	0	0	0	0	1	SEPTEMBER	2008	AF
0	F	OVIGEROUS	0	0	0	0	0	0	0	0	0	0	0	1	SEPTEMBER	2008	AF
0	F	OVIGEROUS	0	0	0	0	0	0	0	0	0	0	0	1	SEPTEMBER	2008	AF
0	F	OVIGEROUS	0	0	0	0	0	0	0	0	0	0	0	1	SEPTEMBER	2008	AF
0	F	OVIGEROUS	0	0	0	0	0	0	0	0	0	0	0	1	SEPTEMBER	2008	AF
0	F	OVIGEROUS	0	0	0	0	0	0	0	0	0	0	0	1	SEPTEMBER	2008	AF
0	F	OVIGEROUS	0	0	0	0	0	0	0	0	0	0	0	1	SEPTEMBER	2008	AF
0	F	OVIGEROUS	0	0	0	0	0	0	0	0	0	0	0	1	SEPTEMBER	2008	AF
0	F	OVIGEROUS	0	0	0	0	0	0	0	0	0	0	0	1	SEPTEMBER	2008	AF
0	F	OVIGEROUS	0	0	0	0	0	0	0	0	0	0	0	1	SEPTEMBER	2008	AF
0	F	BB	0	0	0	0	0	0	0	0	0	0	0	1	SEPTEMBER	2008	AF
0	F	BB	0	0	0	0	0	0	0	0	0	0	0	1	SEPTEMBER	2008	AF
0	F	BB	0	0	0	0	0	0	0	0	0	0	0	1	SEPTEMBER	2008	AF
0	F	BB	0	0	0	0	0	0	0	0	0	0	0	1	SEPTEMBER	2008	AF
0	F	BB	0	0	0	0	0	0	0	0	0	0	0	1	SEPTEMBER	2008	AF
0	F	BB	0	0	0	0	0	0	0	0	0	0	0	1	SEPTEMBER	2008	AF
0	F	BB	0	0	0	0	0	0	0	0	0	0	0	1	SEPTEMBER	2008	AF
0	F	BB	0	0	0	0	0	0	0	0	0	0	0	1	SEPTEMBER	2008	AF
0	F	BB	0	0	0	0	0	0	0	0	0	0	0	1	SEPTEMBER	2008	AF
0	F	BB	0	0	0	0	0	0	0	0	0	0	0	1	SEPTEMBER	2008	AF
0	F	BB	0	0	0	0	0	0	0	0	0	0	0	1	SEPTEMBER	2008	AF
0	F	BB	0	0	0	0	0	0	0	0	0	0	0	1	SEPTEMBER	2008	AF
0	F	BB	0	0	0	0	0	0	0	0	0	0	0	1	SEPTEMBER	2008	AF
0	F	BB	0	0	0	0	0	0	0	0	0	0	0	1	SEPTEMBER	2008	AF
0	F	BB	0	0	0	0	0	0	0	0	0	0	0	1	SEPTEMBER	2008	AF
0	F	BB	0	0	0	0	0	0	0	0	0	0	0	1	SEPTEMBER	2008	AF
0	F	BB	0	0	0	0	0	0	0	0	0	0	0	1	SEPTEMBER	2008	AF
0	F	BB	0	0	0	0	0	0	0	0	0	0	0	1	SEPTEMBER	2008	AF
0	F	OVIGEROUS	0	0	0	0	0	0	0	0	0	0	0	1	SEPTEMBER	2008	AF
0	F	OVIGEROUS	0	0	0	0	0	0	0	0	0	0	0	1	SEPTEMBER	2008	AF
0	F	OVIGEROUS	0	0	0	0	0	0	0	0	0	0	0	1	SEPTEMBER	2008	AF
0	F	OVIGEROUS	0	0	0	0	0	0	0	0	0	0	0	1	SEPTEMBER	2008	AF
0	F	OVIGEROUS	0	0	0	0	0	0	0	0	0	0	0	1	SEPTEMBER	2008	AF
0	F	OVIGEROUS	0	0	0	0	0	0	0	0	0	0	0	1	SEPTEMBER	2008	AF
0	F	OVIGEROUS	0	0	0	0	0	0	0	0	0	0	0	1	SEPTEMBER	2008	AF
0	F	OVIGEROUS	0	0	0	0	0	0	0	0	0	0	0	1	SEPTEMBER	2008	AF
0	F	OVIGEROUS	0	0	0	0	0	0	0	0	0	0	0	1	SEPTEMBER	2008	AF
0	F	OVIGEROUS	0	0	0	0	0	0	0	0	0	0	0	1	SEPTEMBER	2008	AF
0	F	OVIGEROUS	0	0	0	0	0	0	0	0	0	0	0	1	SEPTEMBER	2008	AF
0	F	OVIGEROUS	0	0	0	0	0	0	0	0	0	0	0	1	SEPTEMBER	2008	AF
0	F	OVIGEROUS	0	0	0	0	0	0	0	0	0	0	0	1	SEPTEMBER	2008	AF
0	F	OVIGEROUS	0	0	0	0	0	0	0	0	0	0	0	1	SEPTEMBER	2008	AF
0	F	OVIGEROUS	0	0	0	0	0	0	0	0	0	0	0	1	SEPTEMBER	2008	AF
0	F	OVIGEROUS	0	0	0	0	0	0	0	0	0	0	0	1	SEPTEMBER	2008	AF
0	F	OVIGEROUS	0	0	0	0	0	0	0	0	0	0	0	1	SEPTEMBER	2008	AF
0	F	OVIGEROUS	0	0	0	0	0	0	0	0	0	0	0	1	SEPTEMBER	2008	AF
0	F	OVIGEROUS	0	0	0	0	0	0	0	0	0	0	0	1	SEPTEMBER	2008	AF
0	F	OVIGEROUS	0	0	0	0	0	0	0	0	0	0	0	1	SEPTEMBER	2008	AF
0	F	OVIGEROUS	0	0	0	0	0	0	0	0	0	0	0	1	SEPTEMBER	2008	AF
0	F	OVIGEROUS	0	0	0	0	0	0	0	0	0	0	0	1	SEPTEMBER	2008	AF
0	F	OVIGEROUS	0	0	0	0	0	0	0	0	0	0	0	1	SEPTEMBER	2008	AF
0	F	OVIGEROUS	0	0	0	0	0	0	0	0	0	0	0	1	SEPTEMBER	2008	AF
0	F	OVIGEROUS	0	0	0	0	0	0	0	0	0	0	0	1	SEPTEMBER	2008	AF
0	F	OVIGEROUS	0	0	0	0	0	0	0	0	0	0	0	1	SEPTEMBER	2008	AF
0	F	OVIGEROUS	0	0	0	0	0	0	0	0	0	0	0	1	SEPTEMBER	2008	AF
0	F	OVIGEROUS	0	0	0	0	0	0	0	0	0	0	0	1	SEPTEMBER	2008	AF
0	F	OVIGEROUS	0	0	0	0	0	0	0	0	0	0	0	1	SEPTEMBER	2008	AF
0	F	OVIGEROUS	0	0	0	0	0	0	0	0	0	0	0	1	SEPTEMBER	2008	AF
0	F	OVIGEROUS	0	0	0	0	0	0	0	0	0	0	0	1	SEPTEMBER	2008	AF
0	F	OVIGEROUS	0	0	0	0	0	0	0	0	0	0	0	1	SEPTEMBER	2008	AF
0	F	OVIGEROUS	0	0	0	0	0	0	0	0	0	0	0	1	SEPTEMBER	2008	AF
0	F	OVIGEROUS	0	0	0	0	0	0	0	0	0	0	0	1	SEPTEMBER	2008	AF
0	F	OVIGEROUS	0	0	0	0	0	0	0	0	0	0	0	1	SEPTEMBER	2008	AF
0	F	OVIGEROUS	0	0	0	0	0	0	0	0	0	0	0	1	SEPTEMBER	2008	AF
0	F	OVIGEROUS	0	0	0	0	0	0	0	0	0	0	0	1	SEPTEMBER	2008	AF
0	F	OVIGEROUS	0	0	0	0	0	0	0	0	0	0	0	1	SEPTEMBER	2008	AF
0	F	OVIGEROUS	0	0	0	0	0	0	0	0	0	0	0	1	SEPTEMBER	2008	AF
0	F	OVIGEROUS	0	0	0	0	0	0	0	0	0	0	0	1	SEPTEMBER	2008	AF
0	F	OVIGEROUS	0	0	0	0	0	0	0	0	0	0	0	1	SEPTEMBER	2008	AF
0	F	OVIGEROUS	0	0	0	0	0	0	0	0	0	0	0	1	SEPTEMBER	2008	AF
0	F	OVIGEROUS	0	0	0	0	0	0	0	0	0	0	0	1	SEPTEMBER	2008	AF
0	F	OVIGEROUS	0	0	0	0	0	0	0	0	0	0	0	1	SEPTEMBER	2008	AF
0	F	OVIGEROUS	0	0	0	0	0	0	0	0	0	0	0	1	SEPTEMBER	2008	AF
0	F	OVIGEROUS	0	0	0	0	0	0	0	0	0	0	0	1	SEPTEMBER	2008	AF
0	F	OVIGEROUS	0	0	0	0	0	0	0	0	0	0	0	1	SEPTEMBER	2008	AF
0	F	OVIGEROUS	0	0	0	0	0	0	0	0	0	0	0	1	SEPTEMBER	2008	AF
0	F	OVIGEROUS	0	0	0	0	0	0	0	0	0	0	0	1	SEPTEMBER	2008	AF
0	F	OVIGEROUS	0	0	0	0	0	0	0	0	0	0	0	1	SEPTEMBER	2008	AF
0	F	OVIGEROUS	0	0	0	0	0	0	0	0	0	0	0	1	SEPTEMBER	2008	AF
0	F	OVIGEROUS	0	0	0	0	0	0	0	0	0	0	0	1	SEPTEMBER	2008	AF
0	F	OVIGEROUS	0	0	0	0	0	0	0	0	0	0	0	1	SEPTEMBER	2008	AF
0	F	OVIGEROUS	0	0	0	0	0	0	0	0	0	0	0	1	SEPTEMBER	2008	AF
0	F	OVIGEROUS	0	0	0	0	0	0	0	0	0	0	0	1	SEPTEMBER	2008	AF
0	F	OVIGEROUS	0	0	0	0	0	0	0	0	0	0	0	1	SEPTEMBER	2008	AF
0	F	OVIGEROUS	0	0	0	0	0	0	0	0	0	0	0	1	SEPTEMBER	2008	AF
0	F	OVIGEROUS	0	0	0	0	0	0	0	0	0	0	0	1	SEPTEMBER	2008	AF
0	F	OVIGEROUS	0	0	0	0	0	0	0	0	0	0	0	1	SEPTEMBER	2008	AF
0	F	OVIGEROUS	0	0	0	0	0	0	0	0	0	0	0	1	SEPTEMBER	2008	AF
0	F	OVIGEROUS	0	0	0	0	0	0	0	0	0	0	0	1	SEPTEMBER	2008	AF
0	F	OVIGEROUS	0	0	0	0	0	0	0	0	0	0	0	1	SEPTEMBER	2008	AF
0	F	OVIGEROUS	0	0	0	0	0	0	0	0	0	0	0	1	SEPTEMBER	2008	AF
0	F	OVIGEROUS	0	0	0	0	0	0	0	0	0	0	0	1	SEPTEMBER	2008	AF
0	F	OVIGEROUS	0	0	0	0	0	0	0	0	0	0	0	1	SEPTEMBER	2008	AF
0	F	OVIGEROUS	0	0	0	0	0	0	0	0	0	0	0	1	SEPTEMBER	2008	AF
0	F	OVIGEROUS	0	0	0	0	0	0	0	0	0	0	0	1	SEPTEMBER	2008	AF
0	F	OVIGEROUS	0	0	0	0	0	0	0	0	0	0	0	1	SEPTEMBER	2008	AF
0	F	OVIGEROUS	0	0	0	0	0	0	0	0	0	0	0	1	SEPTEMBER	2008	AF
0	F	OVIGEROUS	0	0	0	0	0	0	0	0	0	0	0	1	SEPTEMBER	2008	AF
0	F	OVIGEROUS	0	0	0	0	0	0	0	0	0	0	0	1	SEPTEMBER	2008	AF
0	F	OVIGEROUS	0	0	0	0	0	0	0	0	0	0	0	1	SEPTEMBER	2008	AF
0	F	OVIGEROUS	0	0	0	0	0	0	0	0	0	0	0	1	SEPTEMBER	2008	AF
0	F	OVIGEROUS	0	0	0	0	0	0	0	0	0	0	0	1	SEPTEMBER	2008	AF
0	F	OVIGEROUS	0	0	0	0	0	0	0	0	0	0	0	1	SEPTEMBER	2008	AF
0	F	OVIGEROUS	0	0	0	0	0	0	0	0	0	0	0	1	SEPTEMBER	2008	AF
0	F	OVIGEROUS	0	0	0	0	0	0	0	0	0	0	0	1	SEPTEMBER	2008	AF
0	F	OVIGEROUS	0	0	0	0	0	0	0	0	0	0	0	1	SEPTEMBER	2008	AF
0	F	OVIGEROUS	0	0	0	0	0	0	0	0	0	0	0	1	SEPTEMBER	2008	AF
0	F	OVIGEROUS	0	0	0	0	0	0	0	0	0	0	0	1	SEPTEMBER	2008	AF
0	F	OVIGEROUS	0	0	0	0	0	0	0	0	0	0	0	1	SEPTEMBER	2008	AF
0	F	OVIGEROUS	0	0	0	0	0	0	0	0	0	0	0	1	SEPTEMBER	2008	AF
0	F	OVIGEROUS	0	0	0	0	0	0	0	0	0	0	0	1	SEPTEMBER	2008	AF
0	F	OVIGEROUS	0	0	0	0	0	0	0	0	0	0	0	1	SEPTEMBER	2008	AF
0	F	OVIGEROUS	0	0	0	0	0	0	0	0	0	0	0	1	SEPTEMBER	2008	AF
0	F	OVIGEROUS	0	0	0	0	0	0	0	0	0	0	0	1	SEPTEMBER	2008	AF
0	F	OVIGEROUS	0	0	0	0	0	0	0	0	0	0	0	1	SEPTEMBER	2008	AF
0	F	BB	0	0	0	0	0	0	0	0	0	0	0	1	OCTOBER	2008	AF
0	F	BB	0	0	0	0	0	0	0	0	0	0	0	1	OCTOBER	2008	AF
0	F	BB	0	0	0	0	0	0	0	0	0	0	0	1	OCTOBER	2008	AF
0	F	BB	0	0	0	0	0	0	0	0	0	0	0	1	OCTOBER	2008	AF
0	F	BB	0	0	0	0	0	0	0	0	0	0	0	1	OCTOBER	2008	AF
0	F	BB	0	0	0	0	0	0	0	0	0	0	0	1	OCTOBER	2008	AF
0	F	BB	0	0	0	0	0	0	0	0	0	0	0	1	OCTOBER	2008	AF
0	F	BB	0	0	0	0	0	0	0	0	0	0	0	1	OCTOBER	2008	AF
0	F	BB	0	0	0	0	0	0	0	0	0	0	0	1	OCTOBER	2008	AF
0	F	BB	0	0	0	0	0	0	0	0	0	0	0	1	OCTOBER	2008	AF
0	F	BB	0	0	0	0	0	0	0	0	0	0	0	1	OCTOBER	2008	AF
0	F	BB	0	0	0	0	0	0	0	0	0	0	0	1	OCTOBER	2008	AF
0	F	BB	0	0	0	0	0	0	0	0	0	0	0	1	OCTOBER	2008	AF
0	F	OVULATING	0	0	0	0	0	0	0	0	0	0	0	1	OCTOBER	2008	AF
0	F	OVULATING	0	0	0	0	0	0	0	0	0	0	0	1	OCTOBER	2008	AF
0	F	OVULATING	0	0	0	0	0	0	0	0	0	0	0	1	OCTOBER	2008	AF
0	F	OVULATING	0	0	0	0	0	0	0	0	0	0	0	1	OCTOBER	2008	AF
0	F	OVULATING	0	0	0	0	0	0	0	0	0	0	0	1	OCTOBER	2008	AF
0	F	OVULATING	0	0	0	0	0	0	0	0	0	0	0	1	OCTOBER	2008	AF
0	F	OVULATING	0	0	0	0	0	0	0	0	0	0	0	1	OCTOBER	2008	AF
0	F	OVULATING	0	0	0	0	0	0	0	0	0	0	0	1	OCTOBER	2008	AF
0	F	OVULATING	0	0	0	0	0	0	0	0	0	0	0	1	OCTOBER	2008	AF
0	F	OVIGEROUS	0	0	0	0	0	0	0	0	0	0	0	1	OCTOBER	2008	AF
0	F	OVIGEROUS	0	0	0	0	0	0	0	0	0	0	0	1	OCTOBER	2008	AF
0	F	OVIGEROUS	0	0	0	0	0	0	0	0	0	0	0	1	OCTOBER	2008	AF
0	F	OVIGEROUS	0	0	0	0	0	0	0	0	0	0	0	1	OCTOBER	2008	AF
0	F	OVIGEROUS	0	0	0	0	0	0	0	0	0	0	0	1	OCTOBER	2008	AF
0	F	OVIGEROUS	0	0	0	0	0	0	0	0	0	0	0	1	OCTOBER	2008	AF
0	F	OVIGEROUS	0	0	0	0	0	0	0	0	0	0	0	1	OCTOBER	2008	AF
0	F	OVIGEROUS	0	0	0	0	0	0	0	0	0	0	0	1	OCTOBER	2008	AF
0	F	OVIGEROUS	0	0	0	0	0	0	0	0	0	0	0	1	OCTOBER	2008	AF
0	F	OVIGEROUS	0	0	0	0	0	0	0	0	0	0	0	1	OCTOBER	2008	AF
0	F	OVIGEROUS	0	0	0	0	0	0	0	0	0	0	0	1	OCTOBER	2008	AF
0	F	OVIGEROUS	0	0	0	0	0	0	0	0	0	0	0	1	OCTOBER	2008	AF
0	F	OVIGEROUS	0	0	0	0	0	0	0	0	0	0	0	1	OCTOBER	2008	AF
0	F	OVIGEROUS	0	0	0	0	0	0	0	0	0	0	0	1	OCTOBER	2008	AF
0	F	OVIGEROUS	0	0	0	0	0	0	0	0	0	0	0	1	OCTOBER	2008	AF
0	F	OVIGEROUS	0	0	0	0	0	0	0	0	0	0	0	1	OCTOBER	2008	AF
0	F	OVIGEROUS	0	0	0	0	0	0	0	0	0	0	0	1	OCTOBER	2008	AF
0	F	OVIGEROUS	0	0	0	0	0	0	0	0	0	0	0	1	OCTOBER	2008	AF
0	F	OVIGEROUS	0	0	0	0	0	0	0	0	0	0	0	1	OCTOBER	2008	AF
0	F	OVIGEROUS	0	0	0	0	0	0	0	0	0	0	0	1	OCTOBER	2008	AF
0	F	OVIGEROUS	0	0	0	0	0	0	0	0	0	0	0	1	OCTOBER	2008	AF
0	F	OVIGEROUS	0	0	0	0	0	0	0	0	0	0	0	1	OCTOBER	2008	AF
0	F	OVIGEROUS	0	0	0	0	0	0	0	0	0	0	0	1	OCTOBER	2008	AF
0	F	OVIGEROUS	0	0	0	0	0	0	0	0	0	0	0	1	OCTOBER	2008	AF
0	F	OVIGEROUS	0	0	0	0	0	0	0	0	0	0	0	1	OCTOBER	2008	AF
0	F	OVIGEROUS	0	0	0	0	0	0	0	0	0	0	0	1	OCTOBER	2008	AF
0	F	OVIGEROUS	0	0	0	0	0	0	0	0	0	0	0	1	OCTOBER	2008	AF
0	F	OVIGEROUS	0	0	0	0	0	0	0	0	0	0	0	1	OCTOBER	2008	AF
0	F	OVIGEROUS	0	0	0	0	0	0	0	0	0	0	0	1	OCTOBER	2008	AF
0	F	OVIGEROUS	0	0	0	0	0	0	0	0	0	0	0	1	OCTOBER	2008	AF
0	F	OVIGEROUS	0	0	0	0	0	0	0	0	0	0	0	1	OCTOBER	2008	AF
0	F	OVIGEROUS	0	0	0	0	0	0	0	0	0	0	0	1	OCTOBER	2008	AF
0	F	OVIGEROUS	0	0	0	0	0	0	0	0	0	0	0	1	OCTOBER	2008	AF
0	F	OVIGEROUS	0	0	0	0	0	0	0	0	0	0	0	1	OCTOBER	2008	AF
0	F	OVIGEROUS	0	0	0	0	0	0	0	0	0	0	0	1	OCTOBER	2008	AF
0	F	OVIGEROUS	0	0	0	0	0	0	0	0	0	0	0	1	OCTOBER	2008	AF
0	F	OVIGEROUS	0	0	0	0	0	0	0	0	0	0	0	1	OCTOBER	2008	AF
0	F	OVIGEROUS	0	0	0	0	0	0	0	0	0	0	0	1	OCTOBER	2008	AF
0	F	OVIGEROUS	0	0	0	0	0	0	0	0	0	0	0	1	OCTOBER	2008	AF
0	F	OVIGEROUS	0	0	0	0	0	0	0	0	0	0	0	1	OCTOBER	2008	AF
0	F	OVIGEROUS	0	0	0	0	0	0	0	0	0	0	0	1	OCTOBER	2008	AF
0	F	OVIGEROUS	0	0	0	0	0	0	0	0	0	0	0	1	OCTOBER	2008	AF
0	F	OVIGEROUS	0	0	0	0	0	0	0	0	0	0	0	1	OCTOBER	2008	AF
0	F	OVIGEROUS	0	0	0	0	0	0	0	0	0	0	0	1	OCTOBER	2008	AF
0	F	OVIGEROUS	0	0	0	0	0	0	0	0	0	0	0	1	OCTOBER	2008	AF
0	F	OVIGEROUS	0	0	0	0	0	0	0	0	0	0	0	1	OCTOBER	2008	AF
0	F	OVIGEROUS	0	0	0	0	0	0	0	0	0	0	0	1	OCTOBER	2008	AF
0	F	OVIGEROUS	0	0	0	0	0	0	0	0	0	0	0	1	OCTOBER	2008	AF
0	F	OVIGEROUS	0	0	0	0	0	0	0	0	0	0	0	1	OCTOBER	2008	AF
0	F	OVIGEROUS	0	0	0	0	0	0	0	0	0	0	0	1	OCTOBER	2008	AF
0	F	OVIGEROUS	0	0	0	0	0	0	0	0	0	0	0	1	OCTOBER	2008	AF
0	F	OVIGEROUS	0	0	0	0	0	0	0	0	0	0	0	1	OCTOBER	2008	AF
0	F	OVIGEROUS	0	0	0	0	0	0	0	0	0	0	0	1	OCTOBER	2008	AF
0	F	OVIGEROUS	0	0	0	0	0	0	0	0	0	0	0	1	OCTOBER	2008	AF
0	F	OVIGEROUS	0	0	0	0	0	0	0	0	0	0	0	1	OCTOBER	2008	AF
0	F	OVIGEROUS	0	0	0	0	0	0	0	0	0	0	0	1	OCTOBER	2008	AF
0	F	OVIGEROUS	0	0	0	0	0	0	0	0	0	0	0	1	OCTOBER	2008	AF
0	F	OVIGEROUS	0	0	0	0	0	0	0	0	0	0	0	1	OCTOBER	2008	AF
0	F	OVIGEROUS	0	0	0	0	0	0	0	0	0	0	0	1	OCTOBER	2008	AF
0	F	OVIGEROUS	0	0	0	0	0	0	0	0	0	0	0	1	OCTOBER	2008	AF
1	F	BB	0	0	0	0	0	0	0	0	1	0	1	1	NOVEMBER	2008	AF
0	F	BB	0	0	0	0	0	0	0	0	0	0	0	1	NOVEMBER	2008	AF
0	F	BB	0	0	0	0	0	0	0	0	0	0	0	1	NOVEMBER	2008	AF
0	F	OVULATING	0	0	0	0	0	0	0	0	0	0	0	1	NOVEMBER	2008	AF
0	F	OVULATING	0	0	0	0	0	0	0	0	0	0	0	1	NOVEMBER	2008	AF
0	F	OVULATING	0	0	0	0	0	0	0	0	0	0	0	1	NOVEMBER	2008	AF
0	F	OVULATING	0	0	0	0	0	0	0	0	0	0	0	1	NOVEMBER	2008	AF
0	F	OVULATING	0	0	0	0	0	0	0	0	0	0	0	1	NOVEMBER	2008	AF
0	F	OVULATING	0	0	0	0	0	0	0	0	0	0	0	1	NOVEMBER	2008	AF
0	F	OVIGEROUS	0	0	0	0	0	0	0	0	0	0	0	1	NOVEMBER	2008	AF
0	F	OVIGEROUS	0	0	0	0	0	0	0	0	0	0	0	1	NOVEMBER	2008	AF
0	F	OVIGEROUS	0	0	0	0	0	0	0	0	0	0	0	1	NOVEMBER	2008	AF
0	F	OVIGEROUS	0	0	0	0	0	0	0	0	0	0	0	1	NOVEMBER	2008	AF
0	F	OVIGEROUS	0	0	0	0	0	0	0	0	0	0	0	1	NOVEMBER	2008	AF
0	F	OVIGEROUS	0	0	0	0	0	0	0	0	0	0	0	1	NOVEMBER	2008	AF
0	F	OVIGEROUS	0	0	0	0	0	0	0	0	0	0	0	1	NOVEMBER	2008	AF
0	F	OVIGEROUS	0	0	0	0	0	0	0	0	0	0	0	1	NOVEMBER	2008	AF
0	F	OVIGEROUS	0	0	0	0	0	0	0	0	0	0	0	1	NOVEMBER	2008	AF
0	F	OVIGEROUS	0	0	0	0	0	0	0	0	0	0	0	1	NOVEMBER	2008	AF
0	F	OVIGEROUS	0	0	0	0	0	0	0	0	0	0	0	1	NOVEMBER	2008	AF
0	F	OVIGEROUS	0	0	0	0	0	0	0	0	0	0	0	1	NOVEMBER	2008	AF
0	F	OVIGEROUS	0	0	0	0	0	0	0	0	0	0	0	1	NOVEMBER	2008	AF
0	F	OVIGEROUS	0	0	0	0	0	0	0	0	0	0	0	1	NOVEMBER	2008	AF
0	F	OVIGEROUS	0	0	0	0	0	0	0	0	0	0	0	1	NOVEMBER	2008	AF
0	F	OVIGEROUS	0	0	0	0	0	0	0	0	0	0	0	1	NOVEMBER	2008	AF
0	F	OVIGEROUS	0	0	0	0	0	0	0	0	0	0	0	1	NOVEMBER	2008	AF
0	F	OVIGEROUS	0	0	0	0	0	0	0	0	0	0	0	1	NOVEMBER	2008	AF
0	F	OVIGEROUS	0	0	0	0	0	0	0	0	0	0	0	1	NOVEMBER	2008	AF
0	F	OVIGEROUS	0	0	0	0	0	0	0	0	0	0	0	1	NOVEMBER	2008	AF
0	F	OVIGEROUS	0	0	0	0	0	0	0	0	0	0	0	1	NOVEMBER	2008	AF
0	F	OVIGEROUS	0	0	0	0	0	0	0	0	0	0	0	1	NOVEMBER	2008	AF
0	F	OVIGEROUS	0	0	0	0	0	0	0	0	0	0	0	1	NOVEMBER	2008	AF
0	F	OVIGEROUS	0	0	0	0	0	0	0	0	0	0	0	1	NOVEMBER	2008	AF
0	F	OVIGEROUS	0	0	0	0	0	0	0	0	0	0	0	1	NOVEMBER	2008	AF
0	F	OVIGEROUS	0	0	0	0	0	0	0	0	0	0	0	1	NOVEMBER	2008	AF
0	F	BB	0	0	0	0	0	0	0	0	0	0	0	1	DECEMBER	2008	AF
0	F	BB	0	0	0	0	0	0	0	0	0	0	0	1	DECEMBER	2008	AF
0	F	BB	0	0	0	0	0	0	0	0	0	0	0	1	DECEMBER	2008	AF
0	F	OVULATING	0	0	0	0	0	0	0	0	0	0	0	1	DECEMBER	2008	AF
0	F	OVULATING	0	0	0	0	0	0	0	0	0	0	0	1	DECEMBER	2008	AF
0	F	OVULATING	0	0	0	0	0	0	0	0	0	0	0	1	DECEMBER	2008	AF
0	F	OVULATING	0	0	0	0	0	0	0	0	0	0	0	1	DECEMBER	2008	AF
0	F	OVULATING	0	0	0	0	0	0	0	0	0	0	0	1	DECEMBER	2008	AF
0	F	OVULATING	0	0	0	0	0	0	0	0	0	0	0	1	DECEMBER	2008	AF
0	F	OVULATING	0	0	0	0	0	0	0	0	0	0	0	1	DECEMBER	2008	AF
0	F	OVULATING	0	0	0	0	0	0	0	0	0	0	0	1	DECEMBER	2008	AF
0	F	OVULATING	0	0	0	0	0	0	0	0	0	0	0	1	DECEMBER	2008	AF
0	F	OVULATING	0	0	0	0	0	0	0	0	0	0	0	1	DECEMBER	2008	AF
0	F	OVIGEROUS	0	0	0	0	0	0	0	0	0	0	0	1	DECEMBER	2008	AF
0	F	OVIGEROUS	0	0	0	0	0	0	0	0	0	0	0	1	DECEMBER	2008	AF
0	F	OVIGEROUS	0	0	0	0	0	0	0	0	0	0	0	1	DECEMBER	2008	AF
1	F	BB	0	0	0	0	0	0	0	0	0	1	1	1	JANUARY	2009	AF
1	F	OVULATING	1	0	0	0	0	0	0	0	0	0	1	1	JANUARY	2009	AF
1	F	OVIGEROUS	0	0	0	0	0	1	0	0	0	0	1	1	JANUARY	2009	AF
1	F	OVIGEROUS	0	0	0	0	0	1	0	0	0	0	1	1	JANUARY	2009	AF
1	F	OVIGEROUS	0	0	0	0	1	0	0	0	0	0	1	1	JANUARY	2009	AF
1	F	OVIGEROUS	0	0	0	0	1	0	0	0	0	0	1	1	JANUARY	2009	AF
1	F	OVIGEROUS	0	0	0	0	0	1	0	0	0	0	1	1	JANUARY	2009	AF
1	F	OVIGEROUS	0	0	0	0	0	1	0	0	0	0	1	1	JANUARY	2009	AF
1	F	OVIGEROUS	0	1	0	0	0	0	0	0	0	0	1	1	JANUARY	2009	AF
1	F	OVIGEROUS	0	0	0	0	0	0	0	0	1	0	1	1	JANUARY	2009	AF
1	F	OVIGEROUS	0	0	0	0	0	1	0	0	0	0	1	1	JANUARY	2009	AF
1	F	OVIGEROUS	0	1	0	0	0	0	0	0	0	0	1	1	JANUARY	2009	AF
0	F	OVULATING	0	0	0	0	0	0	0	0	0	0	0	1	JANUARY	2009	AF
0	F	OVULATING	0	0	0	0	0	0	0	0	0	0	0	1	JANUARY	2009	AF
0	F	OVULATING	0	0	0	0	0	0	0	0	0	0	0	1	JANUARY	2009	AF
0	F	OVULATING	0	0	0	0	0	0	0	0	0	0	0	1	JANUARY	2009	AF
0	F	OVULATING	0	0	0	0	0	0	0	0	0	0	0	1	JANUARY	2009	AF
0	F	OVULATING	0	0	0	0	0	0	0	0	0	0	0	1	JANUARY	2009	AF
0	F	OVULATING	0	0	0	0	0	0	0	0	0	0	0	1	JANUARY	2009	AF
0	F	OVULATING	0	0	0	0	0	0	0	0	0	0	0	1	JANUARY	2009	AF
0	F	OVULATING	0	0	0	0	0	0	0	0	0	0	0	1	JANUARY	2009	AF
0	F	OVULATING	0	0	0	0	0	0	0	0	0	0	0	1	JANUARY	2009	AF
0	F	OVIGEROUS	0	0	0	0	0	0	0	0	0	0	0	1	JANUARY	2009	AF
0	F	OVIGEROUS	0	0	0	0	0	0	0	0	0	0	0	1	JANUARY	2009	AF
0	F	OVIGEROUS	0	0	0	0	0	0	0	0	0	0	0	1	JANUARY	2009	AF
0	F	OVIGEROUS	0	0	0	0	0	0	0	0	0	0	0	1	JANUARY	2009	AF
0	F	OVIGEROUS	0	0	0	0	0	0	0	0	0	0	0	1	JANUARY	2009	AF
0	F	OVIGEROUS	0	0	0	0	0	0	0	0	0	0	0	1	JANUARY	2009	AF
0	F	OVIGEROUS	0	0	0	0	0	0	0	0	0	0	0	1	JANUARY	2009	AF
0	F	OVIGEROUS	0	0	0	0	0	0	0	0	0	0	0	1	JANUARY	2009	AF
0	F	OVIGEROUS	0	0	0	0	0	0	0	0	0	0	0	1	JANUARY	2009	AF
0	F	OVIGEROUS	0	0	0	0	0	0	0	0	0	0	0	1	JANUARY	2009	AF
0	F	OVIGEROUS	0	0	0	0	0	0	0	0	0	0	0	1	JANUARY	2009	AF
0	F	OVIGEROUS	0	0	0	0	0	0	0	0	0	0	0	1	JANUARY	2009	AF
0	F	OVIGEROUS	0	0	0	0	0	0	0	0	0	0	0	1	JANUARY	2009	AF
0	F	OVIGEROUS	0	0	0	0	0	0	0	0	0	0	0	1	JANUARY	2009	AF
0	F	OVIGEROUS	0	0	0	0	0	0	0	0	0	0	0	1	JANUARY	2009	AF
0	F	OVIGEROUS	0	0	0	0	0	0	0	0	0	0	0	1	JANUARY	2009	AF
0	F	OVIGEROUS	0	0	0	0	0	0	0	0	0	0	0	1	JANUARY	2009	AF
0	F	OVIGEROUS	0	0	0	0	0	0	0	0	0	0	0	1	JANUARY	2009	AF
0	F	OVIGEROUS	0	0	0	0	0	0	0	0	0	0	0	1	JANUARY	2009	AF
0	F	OVIGEROUS	0	0	0	0	0	0	0	0	0	0	0	1	JANUARY	2009	AF
0	F	OVIGEROUS	0	0	0	0	0	0	0	0	0	0	0	1	JANUARY	2009	AF
0	F	OVIGEROUS	0	0	0	0	0	0	0	0	0	0	0	1	JANUARY	2009	AF
0	F	OVIGEROUS	0	0	0	0	0	0	0	0	0	0	0	1	JANUARY	2009	AF
0	F	OVIGEROUS	0	0	0	0	0	0	0	0	0	0	0	1	JANUARY	2009	AF
0	F	OVIGEROUS	0	0	0	0	0	0	0	0	0	0	0	1	JANUARY	2009	AF
0	F	OVIGEROUS	0	0	0	0	0	0	0	0	0	0	0	1	JANUARY	2009	AF
0	F	OVIGEROUS	0	0	0	0	0	0	0	0	0	0	0	1	JANUARY	2009	AF
0	F	OVIGEROUS	0	0	0	0	0	0	0	0	0	0	0	1	JANUARY	2009	AF
0	F	OVIGEROUS	0	0	0	0	0	0	0	0	0	0	0	1	JANUARY	2009	AF
0	F	OVIGEROUS	0	0	0	0	0	0	0	0	0	0	0	1	JANUARY	2009	AF
0	F	OVIGEROUS	0	0	0	0	0	0	0	0	0	0	0	1	JANUARY	2009	AF
0	F	OVIGEROUS	0	0	0	0	0	0	0	0	0	0	0	1	JANUARY	2009	AF
0	F	OVIGEROUS	0	0	0	0	0	0	0	0	0	0	0	1	JANUARY	2009	AF
0	F	OVIGEROUS	0	0	0	0	0	0	0	0	0	0	0	1	JANUARY	2009	AF
0	F	OVIGEROUS	0	0	0	0	0	0	0	0	0	0	0	1	JANUARY	2009	AF
0	F	OVIGEROUS	0	0	0	0	0	0	0	0	0	0	0	1	JANUARY	2009	AF
0	F	OVIGEROUS	0	0	0	0	0	0	0	0	0	0	0	1	JANUARY	2009	AF
0	F	OVIGEROUS	0	0	0	0	0	0	0	0	0	0	0	1	JANUARY	2009	AF
0	F	OVIGEROUS	0	0	0	0	0	0	0	0	0	0	0	1	JANUARY	2009	AF
0	F	OVIGEROUS	0	0	0	0	0	0	0	0	0	0	0	1	JANUARY	2009	AF
0	F	OVIGEROUS	0	0	0	0	0	0	0	0	0	0	0	1	JANUARY	2009	AF
0	F	OVIGEROUS	0	0	0	0	0	0	0	0	0	0	0	1	JANUARY	2009	AF
0	F	OVIGEROUS	0	0	0	0	0	0	0	0	0	0	0	1	JANUARY	2009	AF
0	F	OVIGEROUS	0	0	0	0	0	0	0	0	0	0	0	1	JANUARY	2009	AF
0	F	OVIGEROUS	0	0	0	0	0	0	0	0	0	0	0	1	JANUARY	2009	AF
0	F	OVIGEROUS	0	0	0	0	0	0	0	0	0	0	0	1	JANUARY	2009	AF
0	F	OVIGEROUS	0	0	0	0	0	0	0	0	0	0	0	1	JANUARY	2009	AF
0	F	OVIGEROUS	0	0	0	0	0	0	0	0	0	0	0	1	JANUARY	2009	AF
0	F	OVIGEROUS	0	0	0	0	0	0	0	0	0	0	0	1	JANUARY	2009	AF
0	F	OVIGEROUS	0	0	0	0	0	0	0	0	0	0	0	1	JANUARY	2009	AF
0	F	OVIGEROUS	0	0	0	0	0	0	0	0	0	0	0	1	JANUARY	2009	AF
0	F	OVIGEROUS	0	0	0	0	0	0	0	0	0	0	0	1	JANUARY	2009	AF
0	F	OVIGEROUS	0	0	0	0	0	0	0	0	0	0	0	1	JANUARY	2009	AF
0	F	OVIGEROUS	0	0	0	0	0	0	0	0	0	0	0	1	JANUARY	2009	AF
0	F	OVIGEROUS	0	0	0	0	0	0	0	0	0	0	0	1	JANUARY	2009	AF
0	F	OVIGEROUS	0	0	0	0	0	0	0	0	0	0	0	1	JANUARY	2009	AF
0	F	OVIGEROUS	0	0	0	0	0	0	0	0	0	0	0	1	JANUARY	2009	AF
0	F	OVIGEROUS	0	0	0	0	0	0	0	0	0	0	0	1	JANUARY	2009	AF
0	F	OVIGEROUS	0	0	0	0	0	0	0	0	0	0	0	1	JANUARY	2009	AF
0	F	OVIGEROUS	0	0	0	0	0	0	0	0	0	0	0	1	JANUARY	2009	AF
0	F	OVIGEROUS	0	0	0	0	0	0	0	0	0	0	0	1	JANUARY	2009	AF
0	F	OVIGEROUS	0	0	0	0	0	0	0	0	0	0	0	1	JANUARY	2009	AF
0	F	OVIGEROUS	0	0	0	0	0	0	0	0	0	0	0	1	JANUARY	2009	AF
0	F	OVIGEROUS	0	0	0	0	0	0	0	0	0	0	0	1	JANUARY	2009	AF
0	F	OVIGEROUS	0	0	0	0	0	0	0	0	0	0	0	1	JANUARY	2009	AF
0	F	OVIGEROUS	0	0	0	0	0	0	0	0	0	0	0	1	JANUARY	2009	AF
0	F	OVIGEROUS	0	0	0	0	0	0	0	0	0	0	0	1	JANUARY	2009	AF
[truncated: 1,826 more rows]

## Sheet: F-AS-AD
code	month	year	ARTEMIA	FL	FF	WS	BG	FT	EA	AT	AM	GS	GSP	all/M	SR	sex	stage	reprod	PREV
RESERVOIR 6	OCTOBER	2008	AS	0	0	0	0	0	0	0	0	0	0	0	0	F	1	OVIGEROUS	0
RESERVOIR 6	OCTOBER	2008	AS	0	0	0	0	0	0	0	0	0	0	0	0	F	1	OVIGEROUS	0
RESERVOIR 6	OCTOBER	2008	AS	0	0	0	0	0	0	0	0	0	0	0	0	F	1	OVIGEROUS	0
RESERVOIR 6	OCTOBER	2008	AS	0	0	0	0	0	0	0	0	0	0	0	0	F	1	OVIGEROUS	0
RESERVOIR 6	OCTOBER	2008	AS	0	0	0	0	0	0	0	0	0	0	0	0	F	1	OVIGEROUS	0
RESERVOIR 6	OCTOBER	2008	AS	0	0	0	0	0	0	0	0	0	0	0	0	F	1	OVIGEROUS	0
RESERVOIR 6	OCTOBER	2008	AS	0	0	0	0	0	0	0	0	0	0	0	0	F	1	OVIGEROUS	0
RESERVOIR 6	OCTOBER	2008	AS	0	0	0	0	0	0	0	0	0	0	0	0	F	1	OVIGEROUS	0
RESERVOIR 6	OCTOBER	2008	AS	0	0	0	0	0	0	0	0	0	0	0	0	F	1	OVIGEROUS	0
RESERVOIR 6	OCTOBER	2008	AS	0	0	0	0	0	0	0	0	0	0	0	0	F	1	OVIGEROUS	0
RESERVOIR 6	JANUARY	2009	AS	0	0	0	0	0	0	0	0	0	0	0	0	F	1	OVIGEROUS	0
RESERVOIR 6	JANUARY	2009	AS	0	0	0	0	0	0	0	0	0	0	0	0	F	1	OVIGEROUS	0
MAR	JANUARY	2009	AS	0	0	0	0	0	0	0	0	0	0	0	0	F	1	OVIGEROUS	0
MAR	JANUARY	2009	AS	0	0	0	0	0	0	0	0	0	0	0	0	F	1	OVIGEROUS	0
MAR	JANUARY	2009	AS	0	0	0	0	0	0	0	0	0	0	0	0	F	1	OVIGEROUS	0
MAR	JANUARY	2009	AS	0	0	0	0	0	0	0	0	0	0	0	0	F	1	OVIGEROUS	0
MAR	JANUARY	2009	AS	0	0	0	0	0	0	0	0	0	0	0	0	F	1	OVIGEROUS	0
MAR	JANUARY	2009	AS	0	0	0	0	0	0	0	0	0	0	0	0	F	1	OVIGEROUS	0
MAR	JANUARY	2009	AS	0	0	0	0	0	0	0	0	0	0	0	0	F	1	OVIGEROUS	0
MAR	JANUARY	2009	AS	0	0	0	0	0	0	0	0	0	0	0	0	F	1	OVIGEROUS	0
MAR	JANUARY	2009	AS	0	0	0	0	0	0	0	0	0	0	0	0	F	1	OVIGEROUS	0
MAR	JANUARY	2009	AS	0	0	0	0	0	0	0	0	0	0	0	0	F	1	OVIGEROUS	0
MAR	FEBRUARY	2009	AS	0	0	0	0	0	0	0	0	0	1	1	1	F	1	OVIGEROUS	1
MAR	FEBRUARY	2009	AS	0	0	0	0	0	0	0	0	0	1	1	1	F	1	OVIGEROUS	1
MAR	FEBRUARY	2009	AS	0	0	0	0	0	0	0	0	0	0	0	0	F	1	OVIGEROUS	0
MAR	FEBRUARY	2009	AS	0	0	0	0	0	0	0	0	0	0	0	0	F	1	OVIGEROUS	0
MAR	FEBRUARY	2009	AS	0	0	0	0	0	0	0	0	0	0	0	0	F	1	OVIGEROUS	0
MAR	FEBRUARY	2009	AS	0	0	0	0	0	0	0	0	0	0	0	0	F	1	OVIGEROUS	0
MAR	FEBRUARY	2009	AS	0	0	0	0	0	0	0	0	0	0	0	0	F	1	OVIGEROUS	0
MAR	FEBRUARY	2009	AS	0	0	0	0	0	0	0	0	0	0	0	0	F	1	OVIGEROUS	0
MAR	FEBRUARY	2009	AS	0	0	0	0	0	0	0	0	0	0	0	0	F	1	OVIGEROUS	0
MAR	FEBRUARY	2009	AS	0	0	0	0	0	0	0	0	0	0	0	0	F	1	OVIGEROUS	0
MAR	FEBRUARY	2009	AS	0	0	0	0	0	0	0	0	0	0	0	0	F	1	OVIGEROUS	0
MAR	FEBRUARY	2009	AS	0	0	0	0	0	0	0	0	0	0	0	0	F	1	OVIGEROUS	0
MAR	MARCH	2009	AS	1	0	0	0	0	0	0	0	0	0	1	1	F	1	ALGO OVA	1
MAR	MARCH	2009	AS	0	0	0	0	0	0	0	0	0	1	1	1	F	1	OVIGEROUS	1
MAR	MARCH	2009	AS	1	0	0	0	0	0	0	0	0	0	1	1	F	1	OVIGEROUS	1
MAR	MARCH	2009	AS	0	0	0	0	0	1	0	0	0	0	1	1	F	1	OVIGEROUS	1
MAR	MARCH	2009	AS	0	0	0	0	0	1	0	0	0	0	1	1	F	1	OVIGEROUS	1
MAR	MARCH	2009	AS	1	0	0	0	0	0	0	0	0	0	1	1	F	1	BB	1
MAR	MARCH	2009	AS	1	0	0	0	0	0	0	0	0	0	1	1	F	1	ALGO OVA	1
MAR	MARCH	2009	AS	1	0	0	0	0	0	0	0	0	0	1	1	F	1	BB	1
MAR	MARCH	2009	AS	1	0	0	0	0	0	0	0	0	0	1	1	F	1	BB	1
MAR	MARCH	2009	AS	1	0	0	0	0	0	0	0	0	0	1	1	F	1	ALGO OVA	1
MAR	MARCH	2009	AS	0	0	0	0	0	0	0	0	0	0	0	0	F	1	OVIGEROUS	0
MAR	MARCH	2009	AS	0	0	0	0	0	0	0	0	0	0	0	0	F	1	OVIGEROUS	0
MAR	MARCH	2009	AS	0	0	0	0	0	0	0	0	0	0	0	0	F	1	OVIGEROUS	0
MAR	MARCH	2009	AS	0	0	0	0	0	0	0	0	0	0	0	0	F	1	OVIGEROUS	0
MAR	MARCH	2009	AS	0	0	0	0	0	0	0	0	0	0	0	0	F	1	OVIGEROUS	0
MAR	MARCH	2009	AS	0	0	0	0	0	0	0	0	0	0	0	0	F	1	OVIGEROUS	0
MAR	MARCH	2009	AS	0	0	0	0	0	0	0	0	0	0	0	0	F	1	OVIGEROUS	0
MAR	MARCH	2009	AS	0	0	0	0	0	0	0	0	0	0	0	0	F	1	OVIGEROUS	0
MAR	MARCH	2009	AS	0	0	0	0	0	0	0	0	0	0	0	0	F	1	OVIGEROUS	0
MAR	MARCH	2009	AS	0	0	0	0	0	0	0	0	0	0	0	0	F	1	OVIGEROUS	0
MAR	MARCH	2009	AS	0	0	0	0	0	0	0	0	0	0	0	0	F	1	OVIGEROUS	0
MAR	MARCH	2009	AS	0	0	0	0	0	0	0	0	0	0	0	0	F	1	OVIGEROUS	0
MAR	MARCH	2009	AS	0	0	0	0	0	0	0	0	0	0	0	0	F	1	OVIGEROUS	0
MAR	MARCH	2009	AS	0	0	0	0	0	0	0	0	0	0	0	0	F	1	OVIGEROUS	0
MAR	MARCH	2009	AS	0	0	0	0	0	0	0	0	0	0	0	0	F	1	OVIGEROUS	0
MAR	MARCH	2009	AS	0	0	0	0	0	0	0	0	0	0	0	0	F	1	OVIGEROUS	0
MAR	MARCH	2009	AS	0	0	0	0	0	0	0	0	0	0	0	0	F	1	OVIGEROUS	0
MAR	MARCH	2009	AS	0	0	0	0	0	0	0	0	0	0	0	0	F	1	OVIGEROUS	0
MAR	MARCH	2009	AS	0	0	0	0	0	0	0	0	0	0	0	0	F	1	OVIGEROUS	0
MAR	MARCH	2009	AS	0	0	0	0	0	0	0	0	0	0	0	0	F	1	OVIGEROUS	0
MAR	MARCH	2009	AS	0	0	0	0	0	0	0	0	0	0	0	0	F	1	OVIGEROUS	0
MAR	MARCH	2009	AS	0	0	0	0	0	0	0	0	0	0	0	0	F	1	OVIGEROUS	0
MAR	MARCH	2009	AS	0	0	0	0	0	0	0	0	0	0	0	0	F	1	OVIGEROUS	0
MAR	MARCH	2009	AS	0	0	0	0	0	0	0	0	0	0	0	0	F	1	OVIGEROUS	0
MAR	MARCH	2009	AS	0	0	0	0	0	0	0	0	0	0	0	0	F	1	OVIGEROUS	0
MAR	MARCH	2009	AS	0	0	0	0	0	0	0	0	0	0	0	0	F	1	OVIGEROUS	0
MAR	MARCH	2009	AS	0	0	0	0	0	0	0	0	0	0	0	0	F	1	OVIGEROUS	0
MAR	MARCH	2009	AS	0	0	0	0	0	0	0	0	0	0	0	0	F	1	OVIGEROUS	0
MAR	MARCH	2009	AS	0	0	0	0	0	0	0	0	0	0	0	0	F	1	OVIGEROUS	0
MAR	MARCH	2009	AS	0	0	0	0	0	0	0	0	0	0	0	0	F	1	OVIGEROUS	0
MAR	MARCH	2009	AS	0	0	0	0	0	0	0	0	0	0	0	0	F	1	OVIGEROUS	0
MAR	MARCH	2009	AS	0	0	0	0	0	0	0	0	0	0	0	0	F	1	OVIGEROUS	0
MAR	MARCH	2009	AS	0	0	0	0	0	0	0	0	0	0	0	0	F	1	OVIGEROUS	0
MAR	MARCH	2009	AS	0	0	0	0	0	0	0	0	0	0	0	0	F	1	OVIGEROUS	0
MAR	MARCH	2009	AS	0	0	0	0	0	0	0	0	0	0	0	0	F	1	OVIGEROUS	0
MAR	MARCH	2009	AS	0	0	0	0	0	0	0	0	0	0	0	0	F	1	OVIGEROUS	0
MAR	MARCH	2009	AS	0	0	0	0	0	0	0	0	0	0	0	0	F	1	OVIGEROUS	0
MAR	MARCH	2009	AS	0	0	0	0	0	0	0	0	0	0	0	0	F	1	OVIGEROUS	0
MAR	MARCH	2009	AS	0	0	0	0	0	0	0	0	0	0	0	0	F	1	OVIGEROUS	0
MAR	MARCH	2009	AS	0	0	0	0	0	0	0	0	0	0	0	0	F	1	OVIGEROUS	0
MAR	MARCH	2009	AS	0	0	0	0	0	0	0	0	0	0	0	0	F	1	OVIGEROUS	0
MAR	MARCH	2009	AS	0	0	0	0	0	0	0	0	0	0	0	0	F	1	OVIGEROUS	0
MAR	MARCH	2009	AS	0	0	0	0	0	0	0	0	0	0	0	0	F	1	OVIGEROUS	0
MAR	MARCH	2009	AS	0	0	0	0	0	0	0	0	0	0	0	0	F	1	OVIGEROUS	0
MAR	MARCH	2009	AS	0	0	0	0	0	0	0	0	0	0	0	0	F	1	OVIGEROUS	0
MAR	MARCH	2009	AS	0	0	0	0	0	0	0	0	0	0	0	0	F	1	OVIGEROUS	0
MAR	MARCH	2009	AS	0	0	0	0	0	0	0	0	0	0	0	0	F	1	OVIGEROUS	0
MAR	MARCH	2009	AS	0	0	0	0	0	0	0	0	0	0	0	0	F	1	OVIGEROUS	0
MAR	MARCH	2009	AS	0	0	0	0	0	0	0	0	0	0	0	0	F	1	OVIGEROUS	0
MAR	MARCH	2009	AS	0	0	0	0	0	0	0	0	0	0	0	0	F	1	OVIGEROUS	0
MAR	MARCH	2009	AS	0	0	0	0	0	0	0	0	0	0	0	0	F	1	OVIGEROUS	0
MAR	MARCH	2009	AS	0	0	0	0	0	0	0	0	0	0	0	0	F	1	OVIGEROUS	0
MAR	MARCH	2009	AS	0	0	0	0	0	0	0	0	0	0	0	0	F	1	OVIGEROUS	0
MAR	MARCH	2009	AS	0	0	0	0	0	0	0	0	0	0	0	0	F	1	OVIGEROUS	0
MAR	MARCH	2009	AS	0	0	0	0	0	0	0	0	0	0	0	0	F	1	OVIGEROUS	0
MAR	MARCH	2009	AS	0	0	0	0	0	0	0	0	0	0	0	0	F	1	OVIGEROUS	0
MAR	APRIL	2009	AS	1	0	0	0	0	0	0	0	0	0	1	1	F	1	OVIGEROUS	1
MAR	APRIL	2009	AS	1	0	0	0	0	0	0	0	0	0	1	1	F	1	OVIGEROUS	1
MAR	APRIL	2009	AS	1	0	0	0	0	0	0	0	0	0	1	1	F	1	OVIGEROUS	1
MAR	APRIL	2009	AS	1	0	0	0	0	0	0	0	0	0	1	1	F	1	OVIGEROUS	1
MAR	APRIL	2009	AS	0	2	0	0	0	0	0	0	0	0	2	1	F	1	OVIGEROUS	1
MAR	APRIL	2009	AS	0	0	0	0	0	0	0	0	0	0	0	0	F	1	OVIGEROUS	0
MAR	MAY	2009	AS	1	0	0	0	0	1	0	0	0	0	2	2	F	1	OVIGEROUS	1
MAR	MAY	2009	AS	1	0	0	0	0	0	0	0	0	0	1	1	F	1	OVIGEROUS	1
MAR	MAY	2009	AS	2	0	0	0	0	0	2	0	0	0	4	2	F	1	ALGO OVA	1
MAR	MAY	2009	AS	1	0	0	0	0	1	1	0	0	0	3	3	F	1	OVIGEROUS	1
MAR	MAY	2009	AS	0	0	0	0	0	0	1	0	0	0	1	1	F	1	OVIGEROUS	1
MAR	MAY	2009	AS	0	0	0	0	0	0	1	0	0	0	1	1	F	1	OVIGEROUS	1
MAR	MAY	2009	AS	0	0	0	0	0	1	0	0	0	0	1	1	F	1	OVIGEROUS	1
MAR	MAY	2009	AS	0	0	0	0	0	0	1	0	0	0	1	1	F	1	OVIGEROUS	1
MAR	MAY	2009	AS	1	0	0	0	0	0	1	0	0	0	2	2	F	1	OVIGEROUS	1
MAR	MAY	2009	AS	0	0	1	0	0	0	0	0	0	0	1	1	F	1	OVIGEROUS	1
MAR	MAY	2009	AS	1	0	0	0	0	0	1	0	0	0	2	2	F	1	OVIGEROUS	1
MAR	MAY	2009	AS	0	0	0	0	0	0	1	0	0	0	1	1	F	1	OVIGEROUS	1
MAR	MAY	2009	AS	2	0	0	0	0	1	0	0	0	0	3	2	F	1	OVIGEROUS	1
MAR	MAY	2009	AS	1	0	0	0	0	1	1	0	0	0	3	3	F	1	BB	1
MAR	MAY	2009	AS	1	0	0	0	0	0	1	0	0	0	2	2	F	1	BB	1
MAR	MAY	2009	AS	1	0	0	0	0	0	1	0	0	0	2	2	F	1	BB	1
MAR	MAY	2009	AS	0	0	0	0	0	1	0	0	0	0	1	1	F	1	OVIGEROUS	1
MAR	MAY	2009	AS	0	0	0	0	0	0	1	0	0	0	1	1	F	1	BB	1
MAR	MAY	2009	AS	1	0	0	0	0	0	1	0	0	0	2	2	F	1	OVIGEROUS	1
MAR	MAY	2009	AS	1	0	0	0	0	0	2	0	0	0	3	2	F	1	OVIGEROUS	1
MAR	MAY	2009	AS	2	0	0	0	0	0	0	0	0	0	2	1	F	1	BB	1
MAR	MAY	2009	AS	0	0	0	0	0	1	0	0	0	0	1	1	F	1	OVIGEROUS	1
MAR	MAY	2009	AS	3	0	0	0	0	0	0	0	0	0	3	1	F	1	BB	1
MAR	MAY	2009	AS	0	0	0	0	0	0	0	0	0	0	0	0	F	1	OVIGEROUS	0
MAR	MAY	2009	AS	0	0	0	0	0	0	0	0	0	0	0	0	F	1	OVIGEROUS	0
MAR	MAY	2009	AS	0	0	0	0	0	0	0	0	0	0	0	0	F	1	OVIGEROUS	0
MAR	MAY	2009	AS	0	0	0	0	0	0	0	0	0	0	0	0	F	1	OVIGEROUS	0
MAR	SEPTEMBER	2009	AS	0	0	0	0	0	0	0	0	0	0	0	0	F	1	OVIGEROUS	0
MAR	DECEMBER	2009	AS	0	0	0	0	0	0	0	0	0	0	0	0	F	1	OVIGEROUS	0
MAR	DECEMBER	2009	AS	0	0	0	0	0	0	0	0	0	0	0	0	F	1	OVIGEROUS	0
MAR	DECEMBER	2009	AS	0	0	0	0	0	0	0	0	0	0	0	0	F	1	OVIGEROUS	0
MAR	DECEMBER	2009	AS	0	0	0	0	0	0	0	0	0	0	0	0	F	1	OVIGEROUS	0
MAR	DECEMBER	2009	AS	0	0	0	0	0	0	0	0	0	0	0	0	F	1	OVIGEROUS	0
MAR	JANUARY	2010	AS	0	0	0	0	0	0	0	0	0	0	0	0	F	1	OVIGEROUS	0
MAR	JANUARY	2010	AS	0	0	0	0	0	0	0	0	0	0	0	0	F	1	OVIGEROUS	0
CANAL SALIDA	OCTOBER	2008	AS	0	0	0	0	0	0	0	0	0	0	0	0	F	1	OVIGEROUS	0
CANAL SALIDA	OCTOBER	2008	AS	0	0	0	0	0	0	0	0	0	0	0	0	F	1	OVIGEROUS	0
CANAL SALIDA	OCTOBER	2008	AS	0	0	0	0	0	0	0	0	0	0	0	0	F	1	OVIGEROUS	0
CANAL SALIDA	OCTOBER	2008	AS	0	0	0	0	0	0	0	0	0	0	0	0	F	1	OVIGEROUS	0
CANAL SALIDA	OCTOBER	2008	AS	0	0	0	0	0	0	0	0	0	0	0	0	F	1	OVIGEROUS	0
CANAL SALIDA	OCTOBER	2008	AS	0	0	0	0	0	0	0	0	0	0	0	0	F	1	OVIGEROUS	0
CANAL SALIDA	OCTOBER	2008	AS	0	0	0	0	0	0	0	0	0	0	0	0	F	1	OVIGEROUS	0
CANAL SALIDA	OCTOBER	2008	AS	0	0	0	0	0	0	0	0	0	0	0	0	F	1	OVIGEROUS	0
CANAL SALIDA	OCTOBER	2008	AS	0	0	0	0	0	0	0	0	0	0	0	0	F	1	OVIGEROUS	0
CANAL SALIDA	OCTOBER	2008	AS	0	0	0	0	0	0	0	0	0	0	0	0	F	1	OVIGEROUS	0
