# Supplementary material for: Comparing cestode infections and their consequences for host fitness in two sexual branchiopods: alien Artemia franciscana and native A. salina from syntopic-populations
Source: PeerJ. 2015 Jul 2;3:e1073. doi: 10.7717/peerj.1073 (PMC4493677; doi:10.7717/peerj.1073)
Supplement: Supplemental Information 3 — Raw data for quantitative analyses of infections between alien and native Artemia from pond CX during months of coexistence (January to May 2009). [file peerj-03-1073-s008.xlsx]

## Sheet: AF-AD-MESES COEX
code	month	year	specie	A FL	A FF	A WS	A BG	A FT	A EA	A AT	A AM	A GS	A GSP	A all/M	SR count	sex	stage	reprod	PRESENCE	P FL	P FF	P WS	P BG	P FT	P EA	P AT	P AM	P GS	P GSP	INTENSITY	I FL	I FF	I WS	I BG	I FT	I EA	I AT	I AM	I GS	I GSP
3	1	2009	1	1	0	0	0	0	0	0	0	0	0	1	1	2	1	OVIGEROUS	1	1	0	0	0	0	0	0	0	0	0	1	1
3	1	2009	1	1	0	0	0	0	0	0	0	0	0	1	1	2	1	OVIGEROUS	1	1	0	0	0	0	0	0	0	0	0	1	1
3	1	2009	1	1	0	0	0	0	0	0	0	0	0	1	1	2	1	OVIGEROUS	1	1	0	0	0	0	0	0	0	0	0	1	1
3	1	2009	1	1	0	0	0	0	0	0	0	0	0	1	1	2	1	OVIGEROUS	1	1	0	0	0	0	0	0	0	0	0	1	1
3	1	2009	1	0	1	0	0	0	0	0	0	0	0	1	1	2	1	OVIGEROUS	1	0	1	0	0	0	0	0	0	0	0	1		1
3	1	2009	1	0	1	0	0	0	0	0	0	0	0	1	1	2	1	OVIGEROUS	1	0	1	0	0	0	0	0	0	0	0	1		1
3	1	2009	1	0	1	0	0	0	0	0	0	0	0	1	1	1	1		1	0	1	0	0	0	0	0	0	0	0	1		1
3	1	2009	1	0	0	0	0	0	1	0	0	0	0	1	1	1	1		1	0	0	0	0	0	1	0	0	0	0	1						1
3	1	2009	1	0	0	0	0	0	0	0	0	0	0	0		2	1	OVIGEROUS	0	0	0	0	0	0	0	0	0	0	0
3	1	2009	1	0	0	0	0	0	0	0	0	0	0	0		2	1	OVIGEROUS	0	0	0	0	0	0	0	0	0	0	0
3	1	2009	1	0	0	0	0	0	0	0	0	0	0	0		2	1	OVIGEROUS	0	0	0	0	0	0	0	0	0	0	0
3	1	2009	1	0	0	0	0	0	0	0	0	0	0	0		2	1	OVIGEROUS	0	0	0	0	0	0	0	0	0	0	0
3	1	2009	1	0	0	0	0	0	0	0	0	0	0	0		2	1	OVIGEROUS	0	0	0	0	0	0	0	0	0	0	0
3	1	2009	1	0	0	0	0	0	0	0	0	0	0	0		2	1	OVIGEROUS	0	0	0	0	0	0	0	0	0	0	0
3	1	2009	1	0	0	0	0	0	0	0	0	0	0	0		2	1	OVIGEROUS	0	0	0	0	0	0	0	0	0	0	0
3	1	2009	1	0	0	0	0	0	0	0	0	0	0	0		2	1	OVIGEROUS	0	0	0	0	0	0	0	0	0	0	0
3	1	2009	1	0	0	0	0	0	0	0	0	0	0	0		2	1	OVIGEROUS	0	0	0	0	0	0	0	0	0	0	0
3	1	2009	1	0	0	0	0	0	0	0	0	0	0	0		2	1	OVIGEROUS	0	0	0	0	0	0	0	0	0	0	0
3	1	2009	1	0	0	0	0	0	0	0	0	0	0	0		2	1	OVIGEROUS	0	0	0	0	0	0	0	0	0	0	0
3	1	2009	1	0	0	0	0	0	0	0	0	0	0	0		2	1	OVIGEROUS	0	0	0	0	0	0	0	0	0	0	0
3	1	2009	1	0	0	0	0	0	0	0	0	0	0	0		2	1	OVIGEROUS	0	0	0	0	0	0	0	0	0	0	0
3	1	2009	1	0	0	0	0	0	0	0	0	0	0	0		2	1	OVIGEROUS	0	0	0	0	0	0	0	0	0	0	0
3	1	2009	1	0	0	0	0	0	0	0	0	0	0	0		2	1	OVIGEROUS	0	0	0	0	0	0	0	0	0	0	0
3	1	2009	1	0	0	0	0	0	0	0	0	0	0	0		2	1	OVIGEROUS	0	0	0	0	0	0	0	0	0	0	0
3	1	2009	1	0	0	0	0	0	0	0	0	0	0	0		2	1	OVIGEROUS	0	0	0	0	0	0	0	0	0	0	0
3	1	2009	1	0	0	0	0	0	0	0	0	0	0	0		2	1	OVIGEROUS	0	0	0	0	0	0	0	0	0	0	0
3	1	2009	1	0	0	0	0	0	0	0	0	0	0	0		2	1	OVIGEROUS	0	0	0	0	0	0	0	0	0	0	0
3	1	2009	1	0	0	0	0	0	0	0	0	0	0	0		2	1	OVIGEROUS	0	0	0	0	0	0	0	0	0	0	0
3	1	2009	1	0	0	0	0	0	0	0	0	0	0	0		2	1	OVIGEROUS	0	0	0	0	0	0	0	0	0	0	0
3	1	2009	1	0	0	0	0	0	0	0	0	0	0	0		2	1	OVIGEROUS	0	0	0	0	0	0	0	0	0	0	0
3	1	2009	1	0	0	0	0	0	0	0	0	0	0	0		2	1	OVIGEROUS	0	0	0	0	0	0	0	0	0	0	0
3	1	2009	1	0	0	0	0	0	0	0	0	0	0	0		2	1	OVIGEROUS	0	0	0	0	0	0	0	0	0	0	0
3	1	2009	1	0	0	0	0	0	0	0	0	0	0	0		2	1	OVIGEROUS	0	0	0	0	0	0	0	0	0	0	0
3	1	2009	1	0	0	0	0	0	0	0	0	0	0	0		2	1	OVIGEROUS	0	0	0	0	0	0	0	0	0	0	0
3	1	2009	1	0	0	0	0	0	0	0	0	0	0	0		2	1	OVIGEROUS	0	0	0	0	0	0	0	0	0	0	0
3	1	2009	1	0	0	0	0	0	0	0	0	0	0	0		2	1	OVIGEROUS	0	0	0	0	0	0	0	0	0	0	0
3	1	2009	1	0	0	0	0	0	0	0	0	0	0	0		2	1	OVIGEROUS	0	0	0	0	0	0	0	0	0	0	0
3	1	2009	1	0	0	0	0	0	0	0	0	0	0	0		2	1	OVIGEROUS	0	0	0	0	0	0	0	0	0	0	0
3	1	2009	1	0	0	0	0	0	0	0	0	0	0	0		2	1	OVIGEROUS	0	0	0	0	0	0	0	0	0	0	0
3	1	2009	1	0	0	0	0	0	0	0	0	0	0	0		2	1	OVIGEROUS	0	0	0	0	0	0	0	0	0	0	0
3	1	2009	1	0	0	0	0	0	0	0	0	0	0	0		2	1	OVIGEROUS	0	0	0	0	0	0	0	0	0	0	0
3	1	2009	1	0	0	0	0	0	0	0	0	0	0	0		2	1	OVIGEROUS	0	0	0	0	0	0	0	0	0	0	0
3	1	2009	1	0	0	0	0	0	0	0	0	0	0	0		2	1	OVIGEROUS	0	0	0	0	0	0	0	0	0	0	0
3	1	2009	1	0	0	0	0	0	0	0	0	0	0	0		2	1	OVIGEROUS	0	0	0	0	0	0	0	0	0	0	0
3	1	2009	1	0	0	0	0	0	0	0	0	0	0	0		2	1	OVIGEROUS	0	0	0	0	0	0	0	0	0	0	0
3	1	2009	1	0	0	0	0	0	0	0	0	0	0	0		2	1	OVIGEROUS	0	0	0	0	0	0	0	0	0	0	0
3	1	2009	1	0	0	0	0	0	0	0	0	0	0	0		2	1	OVIGEROUS	0	0	0	0	0	0	0	0	0	0	0
3	1	2009	1	0	0	0	0	0	0	0	0	0	0	0		2	1	OVIGEROUS	0	0	0	0	0	0	0	0	0	0	0
3	1	2009	1	0	0	0	0	0	0	0	0	0	0	0		2	1	OVIGEROUS	0	0	0	0	0	0	0	0	0	0	0
3	1	2009	1	0	0	0	0	0	0	0	0	0	0	0		2	1	OVIGEROUS	0	0	0	0	0	0	0	0	0	0	0
3	1	2009	1	0	0	0	0	0	0	0	0	0	0	0		2	1	OVIGEROUS	0	0	0	0	0	0	0	0	0	0	0
3	1	2009	1	0	0	0	0	0	0	0	0	0	0	0		2	1	OVIGEROUS	0	0	0	0	0	0	0	0	0	0	0
3	1	2009	1	0	0	0	0	0	0	0	0	0	0	0		2	1	OVIGEROUS	0	0	0	0	0	0	0	0	0	0	0
3	1	2009	1	0	0	0	0	0	0	0	0	0	0	0		2	1	OVIGEROUS	0	0	0	0	0	0	0	0	0	0	0
3	1	2009	1	0	0	0	0	0	0	0	0	0	0	0		2	1	OVIGEROUS	0	0	0	0	0	0	0	0	0	0	0
3	1	2009	1	0	0	0	0	0	0	0	0	0	0	0		2	1	OVIGEROUS	0	0	0	0	0	0	0	0	0	0	0
3	1	2009	1	0	0	0	0	0	0	0	0	0	0	0		2	1	OVIGEROUS	0	0	0	0	0	0	0	0	0	0	0
3	1	2009	1	0	0	0	0	0	0	0	0	0	0	0		2	1	OVIGEROUS	0	0	0	0	0	0	0	0	0	0	0
3	1	2009	1	0	0	0	0	0	0	0	0	0	0	0		2	1	OVIGEROUS	0	0	0	0	0	0	0	0	0	0	0
3	1	2009	1	0	0	0	0	0	0	0	0	0	0	0		2	1	OVIGEROUS	0	0	0	0	0	0	0	0	0	0	0
3	1	2009	1	0	0	0	0	0	0	0	0	0	0	0		2	1	OVIGEROUS	0	0	0	0	0	0	0	0	0	0	0
3	1	2009	1	0	0	0	0	0	0	0	0	0	0	0		2	1	OVIGEROUS	0	0	0	0	0	0	0	0	0	0	0
3	1	2009	1	0	0	0	0	0	0	0	0	0	0	0		2	1	OVULATING	0	0	0	0	0	0	0	0	0	0	0
3	1	2009	1	0	0	0	0	0	0	0	0	0	0	0		2	1	OVULATING	0	0	0	0	0	0	0	0	0	0	0
3	1	2009	1	0	0	0	0	0	0	0	0	0	0	0		2	1	OVULATING	0	0	0	0	0	0	0	0	0	0	0
3	1	2009	1	0	0	0	0	0	0	0	0	0	0	0		2	1	OVULATING	0	0	0	0	0	0	0	0	0	0	0
3	1	2009	1	0	0	0	0	0	0	0	0	0	0	0		2	1	OVULATING	0	0	0	0	0	0	0	0	0	0	0
3	1	2009	1	0	0	0	0	0	0	0	0	0	0	0		2	1	OVULATING	0	0	0	0	0	0	0	0	0	0	0
3	1	2009	1	0	0	0	0	0	0	0	0	0	0	0		2	1	OVULATING	0	0	0	0	0	0	0	0	0	0	0
3	1	2009	1	0	0	0	0	0	0	0	0	0	0	0		1	1		0	0	0	0	0	0	0	0	0	0	0
3	1	2009	1	0	0	0	0	0	0	0	0	0	0	0		1	1		0	0	0	0	0	0	0	0	0	0	0
3	1	2009	1	0	0	0	0	0	0	0	0	0	0	0		1	1		0	0	0	0	0	0	0	0	0	0	0
3	1	2009	1	0	0	0	0	0	0	0	0	0	0	0		1	1		0	0	0	0	0	0	0	0	0	0	0
3	1	2009	1	0	0	0	0	0	0	0	0	0	0	0		1	1		0	0	0	0	0	0	0	0	0	0	0
3	1	2009	1	0	0	0	0	0	0	0	0	0	0	0		1	1		0	0	0	0	0	0	0	0	0	0	0
3	1	2009	1	0	0	0	0	0	0	0	0	0	0	0		1	1		0	0	0	0	0	0	0	0	0	0	0
3	1	2009	1	0	0	0	0	0	0	0	0	0	0	0		1	1		0	0	0	0	0	0	0	0	0	0	0
3	1	2009	1	0	0	0	0	0	0	0	0	0	0	0		1	1		0	0	0	0	0	0	0	0	0	0	0
3	1	2009	1	0	0	0	0	0	0	0	0	0	0	0		1	1		0	0	0	0	0	0	0	0	0	0	0
3	1	2009	1	0	0	0	0	0	0	0	0	0	0	0		1	1		0	0	0	0	0	0	0	0	0	0	0
3	1	2009	1	0	0	0	0	0	0	0	0	0	0	0		1	1		0	0	0	0	0	0	0	0	0	0	0
3	1	2009	1	0	0	0	0	0	0	0	0	0	0	0		1	1		0	0	0	0	0	0	0	0	0	0	0
3	1	2009	1	0	0	0	0	0	0	0	0	0	0	0		1	1		0	0	0	0	0	0	0	0	0	0	0
3	1	2009	1	0	0	0	0	0	0	0	0	0	0	0		1	1		0	0	0	0	0	0	0	0	0	0	0
3	1	2009	1	0	0	0	0	0	0	0	0	0	0	0		1	1		0	0	0	0	0	0	0	0	0	0	0
3	1	2009	1	0	0	0	0	0	0	0	0	0	0	0		1	1		0	0	0	0	0	0	0	0	0	0	0
3	1	2009	1	0	0	0	0	0	0	0	0	0	0	0		1	1		0	0	0	0	0	0	0	0	0	0	0
3	1	2009	1	0	0	0	0	0	0	0	0	0	0	0		1	1		0	0	0	0	0	0	0	0	0	0	0
3	1	2009	1	0	0	0	0	0	0	0	0	0	0	0		1	1		0	0	0	0	0	0	0	0	0	0	0
3	1	2009	1	0	0	0	0	0	0	0	0	0	0	0		1	1		0	0	0	0	0	0	0	0	0	0	0
3	1	2009	1	0	0	0	0	0	0	0	0	0	0	0		1	1		0	0	0	0	0	0	0	0	0	0	0
3	1	2009	1	0	0	0	0	0	0	0	0	0	0	0		1	1		0	0	0	0	0	0	0	0	0	0	0
3	1	2009	1	0	0	0	0	0	0	0	0	0	0	0		1	1		0	0	0	0	0	0	0	0	0	0	0
3	1	2009	1	0	0	0	0	0	0	0	0	0	0	0		1	1		0	0	0	0	0	0	0	0	0	0	0
3	1	2009	1	0	0	0	0	0	0	0	0	0	0	0		1	1		0	0	0	0	0	0	0	0	0	0	0
3	1	2009	1	0	0	0	0	0	0	0	0	0	0	0		1	1		0	0	0	0	0	0	0	0	0	0	0
3	1	2009	1	0	0	0	0	0	0	0	0	0	0	0		1	1		0	0	0	0	0	0	0	0	0	0	0
3	1	2009	1	0	0	0	0	0	0	0	0	0	0	0		1	1		0	0	0	0	0	0	0	0	0	0	0
3	1	2009	1	0	0	0	0	0	0	0	0	0	0	0		1	1		0	0	0	0	0	0	0	0	0	0	0
3	1	2009	1	0	0	0	0	0	0	0	0	0	0	0		1	1		0	0	0	0	0	0	0	0	0	0	0
3	1	2009	1	0	0	0	0	0	0	0	0	0	0	0		1	1		0	0	0	0	0	0	0	0	0	0	0
3	1	2009	1	0	0	0	0	0	0	0	0	0	0	0		1	1		0	0	0	0	0	0	0	0	0	0	0
3	1	2009	1	0	0	0	0	0	0	0	0	0	0	0		1	1		0	0	0	0	0	0	0	0	0	0	0
3	1	2009	1	0	0	0	0	0	0	0	0	0	0	0		1	1		0	0	0	0	0	0	0	0	0	0	0
3	1	2009	1	0	0	0	0	0	0	0	0	0	0	0		1	1		0	0	0	0	0	0	0	0	0	0	0
3	1	2009	1	0	0	0	0	0	0	0	0	0	0	0		1	1		0	0	0	0	0	0	0	0	0	0	0
3	1	2009	1	0	0	0	0	0	0	0	0	0	0	0		1	1		0	0	0	0	0	0	0	0	0	0	0
3	1	2009	1	0	0	0	0	0	0	0	0	0	0	0		1	1		0	0	0	0	0	0	0	0	0	0	0
3	1	2009	1	0	0	0	0	0	0	0	0	0	0	0		1	1		0	0	0	0	0	0	0	0	0	0	0
3	1	2009	1	0	0	0	0	0	0	0	0	0	0	0		1	1		0	0	0	0	0	0	0	0	0	0	0
3	1	2009	1	0	0	0	0	0	0	0	0	0	0	0		1	1		0	0	0	0	0	0	0	0	0	0	0
3	1	2009	1	0	0	0	0	0	0	0	0	0	0	0		1	1		0	0	0	0	0	0	0	0	0	0	0
3	1	2009	1	0	0	0	0	0	0	0	0	0	0	0		1	1		0	0	0	0	0	0	0	0	0	0	0
3	1	2009	1	0	0	0	0	0	0	0	0	0	0	0		1	1		0	0	0	0	0	0	0	0	0	0	0
3	1	2009	1	0	0	0	0	0	0	0	0	0	0	0		1	1		0	0	0	0	0	0	0	0	0	0	0
3	1	2009	1	0	0	0	0	0	0	0	0	0	0	0		1	1		0	0	0	0	0	0	0	0	0	0	0
3	1	2009	1	0	0	0	0	0	0	0	0	0	0	0		1	1		0	0	0	0	0	0	0	0	0	0	0
3	1	2009	1	0	0	0	0	0	0	0	0	0	0	0		1	1		0	0	0	0	0	0	0	0	0	0	0
3	1	2009	1	0	0	0	0	0	0	0	0	0	0	0		1	1		0	0	0	0	0	0	0	0	0	0	0
3	1	2009	1	0	0	0	0	0	0	0	0	0	0	0		1	1		0	0	0	0	0	0	0	0	0	0	0
3	1	2009	1	0	0	0	0	0	0	0	0	0	0	0		1	1		0	0	0	0	0	0	0	0	0	0	0
3	1	2009	1	0	0	0	0	0	0	0	0	0	0	0		1	1		0	0	0	0	0	0	0	0	0	0	0
3	1	2009	1	0	0	0	0	0	0	0	0	0	0	0		1	1		0	0	0	0	0	0	0	0	0	0	0
3	1	2009	1	0	0	0	0	0	0	0	0	0	0	0		1	1		0	0	0	0	0	0	0	0	0	0	0
3	1	2009	1	0	0	0	0	0	0	0	0	0	0	0		1	1		0	0	0	0	0	0	0	0	0	0	0
3	1	2009	1	0	0	0	0	0	0	0	0	0	0	0		1	1		0	0	0	0	0	0	0	0	0	0	0
3	1	2009	1	0	0	0	0	0	0	0	0	0	0	0		1	1		0	0	0	0	0	0	0	0	0	0	0
3	1	2009	1	0	0	0	0	0	0	0	0	0	0	0		1	1		0	0	0	0	0	0	0	0	0	0	0
3	1	2009	1	0	0	0	0	0	0	0	0	0	0	0		1	1		0	0	0	0	0	0	0	0	0	0	0
3	1	2009	1	0	0	0	0	0	0	0	0	0	0	0		1	1		0	0	0	0	0	0	0	0	0	0	0
3	1	2009	1	0	0	0	0	0	0	0	0	0	0	0		1	1		0	0	0	0	0	0	0	0	0	0	0
3	1	2009	1	0	0	0	0	0	0	0	0	0	0	0		1	1		0	0	0	0	0	0	0	0	0	0	0
3	2	2009	1	0	0	0	0	1	0	0	0	0	0	1	1	2	1	OVIGEROUS	1	0	0	0	0	1	0	0	0	0	0	1					1
3	2	2009	1	0	0	0	0	0	1	0	0	0	0	1	1	2	1	OVIGEROUS	1	0	0	0	0	0	1	0	0	0	0	1						1
3	2	2009	1	0	0	0	0	0	0	0	0	0	0	0		1	1		0	0	0	0	0	0	0	0	0	0	0
3	2	2009	1	0	0	0	0	0	0	0	0	0	0	0		1	1		0	0	0	0	0	0	0	0	0	0	0
3	2	2009	1	0	0	0	0	0	0	0	0	0	0	0		1	1		0	0	0	0	0	0	0	0	0	0	0
3	2	2009	1	0	0	0	0	0	0	0	0	0	0	0		1	1		0	0	0	0	0	0	0	0	0	0	0
3	2	2009	1	0	0	0	0	0	0	0	0	0	0	0		1	1		0	0	0	0	0	0	0	0	0	0	0
3	2	2009	1	0	0	0	0	0	0	0	0	0	0	0		1	1		0	0	0	0	0	0	0	0	0	0	0
3	2	2009	1	0	0	0	0	0	0	0	0	0	0	0		1	1		0	0	0	0	0	0	0	0	0	0	0
3	2	2009	1	0	0	0	0	0	0	0	0	0	0	0		1	1		0	0	0	0	0	0	0	0	0	0	0
3	2	2009	1	0	0	0	0	0	0	0	0	0	0	0		1	1		0	0	0	0	0	0	0	0	0	0	0
3	2	2009	1	0	0	0	0	0	0	0	0	0	0	0		1	1		0	0	0	0	0	0	0	0	0	0	0
3	2	2009	1	0	0	0	0	0	0	0	0	0	0	0		1	1		0	0	0	0	0	0	0	0	0	0	0
3	2	2009	1	0	0	0	0	0	0	0	0	0	0	0		1	1		0	0	0	0	0	0	0	0	0	0	0
3	2	2009	1	0	0	0	0	0	0	0	0	0	0	0		1	1		0	0	0	0	0	0	0	0	0	0	0
3	2	2009	1	0	0	0	0	0	0	0	0	0	0	0		1	1		0	0	0	0	0	0	0	0	0	0	0
3	2	2009	1	0	0	0	0	0	0	0	0	0	0	0		1	1		0	0	0	0	0	0	0	0	0	0	0
3	2	2009	1	0	0	0	0	0	0	0	0	0	0	0		1	1		0	0	0	0	0	0	0	0	0	0	0
3	2	2009	1	0	0	0	0	0	0	0	0	0	0	0		1	1		0	0	0	0	0	0	0	0	0	0	0
3	2	2009	1	0	0	0	0	0	0	0	0	0	0	0		1	1		0	0	0	0	0	0	0	0	0	0	0
3	2	2009	1	0	0	0	0	0	0	0	0	0	0	0		1	1		0	0	0	0	0	0	0	0	0	0	0
3	2	2009	1	0	0	0	0	0	0	0	0	0	0	0		1	1		0	0	0	0	0	0	0	0	0	0	0
3	2	2009	1	0	0	0	0	0	0	0	0	0	0	0		1	1		0	0	0	0	0	0	0	0	0	0	0
3	2	2009	1	0	0	0	0	0	0	0	0	0	0	0		2	1	OVIGEROUS	0	0	0	0	0	0	0	0	0	0	0
3	2	2009	1	0	0	0	0	0	0	0	0	0	0	0		2	1	OVIGEROUS	0	0	0	0	0	0	0	0	0	0	0
3	2	2009	1	0	0	0	0	0	0	0	0	0	0	0		2	1	OVIGEROUS	0	0	0	0	0	0	0	0	0	0	0
3	2	2009	1	0	0	0	0	0	0	0	0	0	0	0		2	1	OVIGEROUS	0	0	0	0	0	0	0	0	0	0	0
3	2	2009	1	0	0	0	0	0	0	0	0	0	0	0		2	1	OVIGEROUS	0	0	0	0	0	0	0	0	0	0	0
3	3	2009	1	0	0	0	0	0	1	0	0	0	0	1	1	1	1		1	0	0	0	0	0	1	0	0	0	0	1						1
3	3	2009	1	0	1	0	0	0	0	0	0	0	0	1	1	1	1		1	0	1	0	0	0	0	0	0	0	0	1		1
3	3	2009	1	0	0	0	0	0	0	0	0	0	1	1	1	1	1		1	0	0	0	0	0	0	0	0	0	1	1										1
3	3	2009	1	0	0	0	0	0	1	0	0	0	0	1	1	1	1		1	0	0	0	0	0	1	0	0	0	0	1						1
3	3	2009	1	0	0	0	0	0	1	0	0	0	0	1	1	2	1	OVIGEROUS	1	0	0	0	0	0	1	0	0	0	0	1						1
3	3	2009	1	0	0	0	0	0	0	0	0	0	1	1	1	1	1		1	0	0	0	0	0	0	0	0	0	1	1										1
3	3	2009	1	0	0	0	0	0	1	0	0	0	0	1	1	1	1		1	0	0	0	0	0	1	0	0	0	0	1						1
3	3	2009	1	0	0	0	0	0	1	0	0	0	0	1	1	1	1		1	0	0	0	0	0	1	0	0	0	0	1						1
3	3	2009	1	0	0	0	0	0	0	0	0	0	0	0		2	1	OVIGEROUS	0	0	0	0	0	0	0	0	0	0	0
3	3	2009	1	0	0	0	0	0	0	0	0	0	0	0		2	1	OVIGEROUS	0	0	0	0	0	0	0	0	0	0	0
3	3	2009	1	0	0	0	0	0	0	0	0	0	0	0		2	1	OVIGEROUS	0	0	0	0	0	0	0	0	0	0	0
3	3	2009	1	0	0	0	0	0	0	0	0	0	0	0		2	1	OVIGEROUS	0	0	0	0	0	0	0	0	0	0	0
3	3	2009	1	0	0	0	0	0	0	0	0	0	0	0		2	1	OVIGEROUS	0	0	0	0	0	0	0	0	0	0	0
3	3	2009	1	0	0	0	0	0	0	0	0	0	0	0		2	1	OVIGEROUS	0	0	0	0	0	0	0	0	0	0	0
3	3	2009	1	0	0	0	0	0	0	0	0	0	0	0		2	1	OVIGEROUS	0	0	0	0	0	0	0	0	0	0	0
3	3	2009	1	0	0	0	0	0	0	0	0	0	0	0		2	1	OVIGEROUS	0	0	0	0	0	0	0	0	0	0	0
3	3	2009	1	0	0	0	0	0	0	0	0	0	0	0		2	1	OVIGEROUS	0	0	0	0	0	0	0	0	0	0	0
3	3	2009	1	0	0	0	0	0	0	0	0	0	0	0		2	1	OVIGEROUS	0	0	0	0	0	0	0	0	0	0	0
3	3	2009	1	0	0	0	0	0	0	0	0	0	0	0		2	1	OVIGEROUS	0	0	0	0	0	0	0	0	0	0	0
3	3	2009	1	0	0	0	0	0	0	0	0	0	0	0		2	1	OVIGEROUS	0	0	0	0	0	0	0	0	0	0	0
3	3	2009	1	0	0	0	0	0	0	0	0	0	0	0		2	1	OVIGEROUS	0	0	0	0	0	0	0	0	0	0	0
3	3	2009	1	0	0	0	0	0	0	0	0	0	0	0		2	1	OVIGEROUS	0	0	0	0	0	0	0	0	0	0	0
3	3	2009	1	0	0	0	0	0	0	0	0	0	0	0		2	1	OVIGEROUS	0	0	0	0	0	0	0	0	0	0	0
3	3	2009	1	0	0	0	0	0	0	0	0	0	0	0		2	1	OVIGEROUS	0	0	0	0	0	0	0	0	0	0	0
3	3	2009	1	0	0	0	0	0	0	0	0	0	0	0		2	1	OVIGEROUS	0	0	0	0	0	0	0	0	0	0	0
3	3	2009	1	0	0	0	0	0	0	0	0	0	0	0		2	1	OVIGEROUS	0	0	0	0	0	0	0	0	0	0	0
3	3	2009	1	0	0	0	0	0	0	0	0	0	0	0		2	1	OVIGEROUS	0	0	0	0	0	0	0	0	0	0	0
3	3	2009	1	0	0	0	0	0	0	0	0	0	0	0		2	1	OVIGEROUS	0	0	0	0	0	0	0	0	0	0	0
3	3	2009	1	0	0	0	0	0	0	0	0	0	0	0		2	1	OVIGEROUS	0	0	0	0	0	0	0	0	0	0	0
3	3	2009	1	0	0	0	0	0	0	0	0	0	0	0		2	1	OVIGEROUS	0	0	0	0	0	0	0	0	0	0	0
3	3	2009	1	0	0	0	0	0	0	0	0	0	0	0		2	1	OVIGEROUS	0	0	0	0	0	0	0	0	0	0	0
3	3	2009	1	0	0	0	0	0	0	0	0	0	0	0		2	1	OVIGEROUS	0	0	0	0	0	0	0	0	0	0	0
3	3	2009	1	0	0	0	0	0	0	0	0	0	0	0		2	1	OVIGEROUS	0	0	0	0	0	0	0	0	0	0	0
3	3	2009	1	0	0	0	0	0	0	0	0	0	0	0		2	1	OVIGEROUS	0	0	0	0	0	0	0	0	0	0	0
3	3	2009	1	0	0	0	0	0	0	0	0	0	0	0		2	1	OVIGEROUS	0	0	0	0	0	0	0	0	0	0	0
3	3	2009	1	0	0	0	0	0	0	0	0	0	0	0		1	1		0	0	0	0	0	0	0	0	0	0	0
3	3	2009	1	0	0	0	0	0	0	0	0	0	0	0		1	1		0	0	0	0	0	0	0	0	0	0	0
3	3	2009	1	0	0	0	0	0	0	0	0	0	0	0		1	1		0	0	0	0	0	0	0	0	0	0	0
3	3	2009	1	0	0	0	0	0	0	0	0	0	0	0		1	1		0	0	0	0	0	0	0	0	0	0	0
3	3	2009	1	0	0	0	0	0	0	0	0	0	0	0		1	1		0	0	0	0	0	0	0	0	0	0	0
3	3	2009	1	0	0	0	0	0	0	0	0	0	0	0		1	1		0	0	0	0	0	0	0	0	0	0	0
3	3	2009	1	0	0	0	0	0	0	0	0	0	0	0		1	1		0	0	0	0	0	0	0	0	0	0	0
3	3	2009	1	0	0	0	0	0	0	0	0	0	0	0		1	1		0	0	0	0	0	0	0	0	0	0	0
3	3	2009	1	0	0	0	0	0	0	0	0	0	0	0		1	1		0	0	0	0	0	0	0	0	0	0	0
3	3	2009	1	0	0	0	0	0	0	0	0	0	0	0		1	1		0	0	0	0	0	0	0	0	0	0	0
3	3	2009	1	0	0	0	0	0	0	0	0	0	0	0		1	1		0	0	0	0	0	0	0	0	0	0	0
3	3	2009	1	0	0	0	0	0	0	0	0	0	0	0		1	1		0	0	0	0	0	0	0	0	0	0	0
3	3	2009	1	0	0	0	0	0	0	0	0	0	0	0		1	1		0	0	0	0	0	0	0	0	0	0	0
3	3	2009	1	0	0	0	0	0	0	0	0	0	0	0		1	1		0	0	0	0	0	0	0	0	0	0	0
3	3	2009	1	0	0	0	0	0	0	0	0	0	0	0		1	1		0	0	0	0	0	0	0	0	0	0	0
3	3	2009	1	0	0	0	0	0	0	0	0	0	0	0		1	1		0	0	0	0	0	0	0	0	0	0	0
3	3	2009	1	0	0	0	0	0	0	0	0	0	0	0		1	1		0	0	0	0	0	0	0	0	0	0	0
3	3	2009	1	0	0	0	0	0	0	0	0	0	0	0		1	1		0	0	0	0	0	0	0	0	0	0	0
3	3	2009	1	0	0	0	0	0	0	0	0	0	0	0		1	1		0	0	0	0	0	0	0	0	0	0	0
3	3	2009	1	0	0	0	0	0	0	0	0	0	0	0		1	1		0	0	0	0	0	0	0	0	0	0	0
3	3	2009	1	0	0	0	0	0	0	0	0	0	0	0		1	1		0	0	0	0	0	0	0	0	0	0	0
3	3	2009	1	0	0	0	0	0	0	0	0	0	0	0		1	1		0	0	0	0	0	0	0	0	0	0	0
3	3	2009	1	0	0	0	0	0	0	0	0	0	0	0		1	1		0	0	0	0	0	0	0	0	0	0	0
3	3	2009	1	0	0	0	0	0	0	0	0	0	0	0		1	1		0	0	0	0	0	0	0	0	0	0	0
3	3	2009	1	0	0	0	0	0	0	0	0	0	0	0		1	1		0	0	0	0	0	0	0	0	0	0	0
3	3	2009	1	0	0	0	0	0	0	0	0	0	0	0		1	1		0	0	0	0	0	0	0	0	0	0	0
3	3	2009	1	0	0	0	0	0	0	0	0	0	0	0		1	1		0	0	0	0	0	0	0	0	0	0	0
3	3	2009	1	0	0	0	0	0	0	0	0	0	0	0		1	1		0	0	0	0	0	0	0	0	0	0	0
3	3	2009	1	0	0	0	0	0	0	0	0	0	0	0		1	1		0	0	0	0	0	0	0	0	0	0	0
3	3	2009	1	0	0	0	0	0	0	0	0	0	0	0		1	1		0	0	0	0	0	0	0	0	0	0	0
3	3	2009	1	0	0	0	0	0	0	0	0	0	0	0		1	1		0	0	0	0	0	0	0	0	0	0	0
3	3	2009	1	0	0	0	0	0	0	0	0	0	0	0		1	1		0	0	0	0	0	0	0	0	0	0	0
3	3	2009	1	0	0	0	0	0	0	0	0	0	0	0		1	1		0	0	0	0	0	0	0	0	0	0	0
3	3	2009	1	0	0	0	0	0	0	0	0	0	0	0		1	1		0	0	0	0	0	0	0	0	0	0	0
3	3	2009	1	0	0	0	0	0	0	0	0	0	0	0		1	1		0	0	0	0	0	0	0	0	0	0	0
3	3	2009	1	0	0	0	0	0	0	0	0	0	0	0		1	1		0	0	0	0	0	0	0	0	0	0	0
3	3	2009	1	0	0	0	0	0	0	0	0	0	0	0		1	1		0	0	0	0	0	0	0	0	0	0	0
3	3	2009	1	0	0	0	0	0	0	0	0	0	0	0		1	1		0	0	0	0	0	0	0	0	0	0	0
3	3	2009	1	0	0	0	0	0	0	0	0	0	0	0		1	1		0	0	0	0	0	0	0	0	0	0	0
3	3	2009	1	0	0	0	0	0	0	0	0	0	0	0		1	1		0	0	0	0	0	0	0	0	0	0	0
3	3	2009	1	0	0	0	0	0	0	0	0	0	0	0		1	1		0	0	0	0	0	0	0	0	0	0	0
3	3	2009	1	0	0	0	0	0	0	0	0	0	0	0		1	1		0	0	0	0	0	0	0	0	0	0	0
3	3	2009	1	0	0	0	0	0	0	0	0	0	0	0		1	1		0	0	0	0	0	0	0	0	0	0	0
3	3	2009	1	0	0	0	0	0	0	0	0	0	0	0		1	1		0	0	0	0	0	0	0	0	0	0	0
3	3	2009	1	0	0	0	0	0	0	0	0	0	0	0		1	1		0	0	0	0	0	0	0	0	0	0	0
3	3	2009	1	0	0	0	0	0	0	0	0	0	0	0		1	1		0	0	0	0	0	0	0	0	0	0	0
3	3	2009	1	0	0	0	0	0	0	0	0	0	0	0		1	1		0	0	0	0	0	0	0	0	0	0	0
3	3	2009	1	0	0	0	0	0	0	0	0	0	0	0		1	1		0	0	0	0	0	0	0	0	0	0	0
3	3	2009	1	0	0	0	0	0	0	0	0	0	0	0		1	1		0	0	0	0	0	0	0	0	0	0	0
3	3	2009	1	0	0	0	0	0	0	0	0	0	0	0		1	1		0	0	0	0	0	0	0	0	0	0	0
3	3	2009	1	0	0	0	0	0	0	0	0	0	0	0		1	1		0	0	0	0	0	0	0	0	0	0	0
3	3	2009	1	0	0	0	0	0	0	0	0	0	0	0		1	1		0	0	0	0	0	0	0	0	0	0	0
3	3	2009	1	0	0	0	0	0	0	0	0	0	0	0		1	1		0	0	0	0	0	0	0	0	0	0	0
3	3	2009	1	0	0	0	0	0	0	0	0	0	0	0		1	1		0	0	0	0	0	0	0	0	0	0	0
3	3	2009	1	0	0	0	0	0	0	0	0	0	0	0		1	1		0	0	0	0	0	0	0	0	0	0	0
3	3	2009	1	0	0	0	0	0	0	0	0	0	0	0		1	1		0	0	0	0	0	0	0	0	0	0	0
3	3	2009	1	0	0	0	0	0	0	0	0	0	0	0		1	1		0	0	0	0	0	0	0	0	0	0	0
3	3	2009	1	0	0	0	0	0	0	0	0	0	0	0		1	1		0	0	0	0	0	0	0	0	0	0	0
3	3	2009	1	0	0	0	0	0	0	0	0	0	0	0		1	1		0	0	0	0	0	0	0	0	0	0	0
3	3	2009	1	0	0	0	0	0	0	0	0	0	0	0		1	1		0	0	0	0	0	0	0	0	0	0	0
3	3	2009	1	0	0	0	0	0	0	0	0	0	0	0		1	1		0	0	0	0	0	0	0	0	0	0	0
3	3	2009	1	0	0	0	0	0	0	0	0	0	0	0		1	1		0	0	0	0	0	0	0	0	0	0	0
3	3	2009	1	0	0	0	0	0	0	0	0	0	0	0		1	1		0	0	0	0	0	0	0	0	0	0	0
3	3	2009	1	0	0	0	0	0	0	0	0	0	0	0		1	1		0	0	0	0	0	0	0	0	0	0	0
3	3	2009	1	0	0	0	0	0	0	0	0	0	0	0		1	1		0	0	0	0	0	0	0	0	0	0	0
3	3	2009	1	0	0	0	0	0	0	0	0	0	0	0		1	1		0	0	0	0	0	0	0	0	0	0	0
3	3	2009	1	0	0	0	0	0	0	0	0	0	0	0		1	1		0	0	0	0	0	0	0	0	0	0	0
3	3	2009	1	0	0	0	0	0	0	0	0	0	0	0		1	1		0	0	0	0	0	0	0	0	0	0	0
3	3	2009	1	0	0	0	0	0	0	0	0	0	0	0		1	1		0	0	0	0	0	0	0	0	0	0	0
3	4	2009	1	0	0	0	0	0	1	0	0	0	0	1	1	1	1		1	0	0	0	0	0	1	0	0	0	0	1						1
3	4	2009	1	0	1	0	0	0	0	0	0	0	0	1	1	1	1		1	0	1	0	0	0	0	0	0	0	0	1		1
3	4	2009	1	0	0	0	0	0	0	0	0	0	0	0		2	1	BB	0	0	0	0	0	0	0	0	0	0	0
3	4	2009	1	0	0	0	0	0	0	0	0	0	0	0		2	1	BB	0	0	0	0	0	0	0	0	0	0	0
3	4	2009	1	0	0	0	0	0	0	0	0	0	0	0		2	1	BB	0	0	0	0	0	0	0	0	0	0	0
3	4	2009	1	0	0	0	0	0	0	0	0	0	0	0		2	1	OVIGEROUS	0	0	0	0	0	0	0	0	0	0	0
3	4	2009	1	0	0	0	0	0	0	0	0	0	0	0		2	1	OVULATING	0	0	0	0	0	0	0	0	0	0	0
3	4	2009	1	0	0	0	0	0	0	0	0	0	0	0		2	1	OVIGEROUS	0	0	0	0	0	0	0	0	0	0	0
3	4	2009	1	0	0	0	0	0	0	0	0	0	0	0		2	1	OVIGEROUS	0	0	0	0	0	0	0	0	0	0	0
3	4	2009	1	0	0	0	0	0	0	0	0	0	0	0		2	1	OVIGEROUS	0	0	0	0	0	0	0	0	0	0	0
3	4	2009	1	0	0	0	0	0	0	0	0	0	0	0		2	1	OVIGEROUS	0	0	0	0	0	0	0	0	0	0	0
3	4	2009	1	0	0	0	0	0	0	0	0	0	0	0		1	1		0	0	0	0	0	0	0	0	0	0	0
3	4	2009	1	0	0	0	0	0	0	0	0	0	0	0		1	1		0	0	0	0	0	0	0	0	0	0	0
3	4	2009	1	0	0	0	0	0	0	0	0	0	0	0		1	1		0	0	0	0	0	0	0	0	0	0	0
3	4	2009	1	0	0	0	0	0	0	0	0	0	0	0		1	1		0	0	0	0	0	0	0	0	0	0	0
3	4	2009	1	0	0	0	0	0	0	0	0	0	0	0		1	1		0	0	0	0	0	0	0	0	0	0	0
3	5	2009	1	0	0	0	0	0	1	1	0	0	0	2	2	1	1		1	0	0	0	0	0	1	1	0	0	0	2						1	1
3	5	2009	1	0	0	0	0	0	2	0	0	0	0	2	1	1	1		1	0	0	0	0	0	1	0	0	0	0	2						2
3	5	2009	1	0	0	0	0	0	0	1	0	0	0	1	1	1	1		1	0	0	0	0	0	0	1	0	0	0	1							1
3	5	2009	1	0	0	0	0	0	1	0	0	0	0	1	1	1	1		1	0	0	0	0	0	1	0	0	0	0	1						1
3	5	2009	1	0	0	0	0	1	0	0	0	0	0	1	1	1	1		1	0	0	0	0	1	0	0	0	0	0	1					1
3	5	2009	1	0	0	0	0	0	1	0	0	0	0	1	1	1	1		1	0	0	0	0	0	1	0	0	0	0	1						1
3	5	2009	1	0	0	0	0	1	0	0	0	0	0	1	1	1	1		1	0	0	0	0	1	0	0	0	0	0	1					1
3	5	2009	1	0	0	0	0	0	1	0	0	0	0	1	1	1	1		1	0	0	0	0	0	1	0	0	0	0	1						1
3	5	2009	1	0	0	0	0	0	1	0	0	0	0	1	1	1	1		1	0	0	0	0	0	1	0	0	0	0	1						1
3	5	2009	1	0	0	0	0	0	1	0	0	0	0	1	1	1	1		1	0	0	0	0	0	1	0	0	0	0	1						1
3	5	2009	1	0	0	0	0	1	0	0	0	0	0	1	1	1	1		1	0	0	0	0	1	0	0	0	0	0	1					1
3	5	2009	1	0	0	0	0	0	1	0	0	0	0	1	1	1	1		1	0	0	0	0	0	1	0	0	0	0	1						1
3	5	2009	1	0	0	1	0	0	0	1	0	0	0	2	2	1	1		1	0	0	1	0	0	0	1	0	0	0	2			1				1
3	5	2009	1	0	0	0	0	0	1	1	0	0	0	2	2	2	1		1	0	0	0	0	0	1	1	0	0	0	2						1	1
3	5	2009	1	0	0	1	0	0	0	0	0	0	0	1	1	2	1		1	0	0	1	0	0	0	0	0	0	0	1			1
3	5	2009	1	0	0	0	0	0	1	0	0	0	0	1	1	2	1		1	0	0	0	0	0	1	0	0	0	0	1						1
3	5	2009	1	0	0	0	0	0	1	0	0	0	0	1	1	2	1		1	0	0	0	0	0	1	0	0	0	0	1						1
3	5	2009	1	0	0	0	0	0	1	0	0	0	0	1	1	2	1	OVIGEROUS	1	0	0	0	0	0	1	0	0	0	0	1						1
3	5	2009	1	0	0	1	0	0	0	0	0	0	0	1	1	2	1	OVIGEROUS	1	0	0	1	0	0	0	0	0	0	0	1			1
3	5	2009	1	0	0	0	0	0	0	1	0	0	0	1	1	2	1	OVIGEROUS	1	0	0	0	0	0	0	1	0	0	0	1							1
3	5	2009	1	0	0	0	0	0	0	0	1	0	0	1	1	2	1	OVIGEROUS	1	0	0	0	0	0	0	0	1	0	0	1								1
3	5	2009	1	0	0	0	0	0	0	1	0	0	0	1	1	2	1	OVIGEROUS	1	0	0	0	0	0	0	1	0	0	0	1							1
3	5	2009	1	0	0	0	0	0	1	0	0	0	0	1	1	2	1	OVIGEROUS	1	0	0	0	0	0	1	0	0	0	0	1						1
3	5	2009	1	0	0	0	0	1	0	0	0	0	0	1	1	2	1	OVIGEROUS	1	0	0	0	0	1	0	0	0	0	0	1					1
3	5	2009	1	0	0	0	0	0	1	0	0	0	0	1	1	2	1	OVIGEROUS	1	0	0	0	0	0	1	0	0	0	0	1						1
3	5	2009	1	0	0	0	0	0	1	0	0	0	0	1	1	1	1		1	0	0	0	0	0	1	0	0	0	0	1						1
3	5	2009	1	0	0	0	0	0	0	1	0	0	0	1	1	1	1		1	0	0	0	0	0	0	1	0	0	0	1							1
3	5	2009	1	0	0	0	0	0	1	0	0	0	0	1	1	1	1		1	0	0	0	0	0	1	0	0	0	0	1						1
3	5	2009	1	0	0	0	0	0	0	1	0	0	0	1	1	1	1		1	0	0	0	0	0	0	1	0	0	0	1							1
3	5	2009	1	0	0	0	0	0	1	0	0	0	0	1	1	1	1		1	0	0	0	0	0	1	0	0	0	0	1						1
3	5	2009	1	0	1	0	0	0	0	0	0	0	0	1	1	1	1		1	0	1	0	0	0	0	0	0	0	0	1		1
3	5	2009	1	0	0	0	0	0	1	1	0	0	0	2	2	1	1		1	0	0	0	0	0	1	1	0	0	0	2						1	1
3	5	2009	1	0	0	0	0	0	0	1	0	0	0	1	1	1	1		1	0	0	0	0	0	0	1	0	0	0	1							1
3	5	2009	1	0	0	0	0	0	0	1	0	0	0	1	1	1	1		1	0	0	0	0	0	0	1	0	0	0	1							1
3	5	2009	1	0	1	0	0	0	0	0	0	0	0	1	1	1	1		1	0	1	0	0	0	0	0	0	0	0	1		1
3	5	2009	1	0	0	1	0	0	0	0	0	0	0	1	1	1	1		1	0	0	1	0	0	0	0	0	0	0	1			1
3	5	2009	1	0	0	0	0	0	1	0	0	0	0	1	1	1	1		1	0	0	0	0	0	1	0	0	0	0	1						1
3	5	2009	1	0	0	0	0	0	1	0	0	0	0	1	1	1	1		1	0	0	0	0	0	1	0	0	0	0	1						1
3	5	2009	1	0	0	0	0	0	0	1	0	0	0	1	1	1	1		1	0	0	0	0	0	0	1	0	0	0	1							1
3	5	2009	1	0	0	0	0	0	0	3	0	0	0	3	1	1	1		1	0	0	0	0	0	0	1	0	0	0	3							3
3	5	2009	1	0	0	0	0	0	0	1	0	0	0	1	1	1	1		1	0	0	0	0	0	0	1	0	0	0	1							1
3	5	2009	1	0	0	0	0	0	0	0	1	0	0	1	1	1	1		1	0	0	0	0	0	0	0	1	0	0	1								1
3	5	2009	1	0	0	0	0	0	0	1	0	0	0	1	1	2	1	OVIGEROUS	1	0	0	0	0	0	0	1	0	0	0	1							1
3	5	2009	1	0	0	0	0	0	0	1	0	0	0	1	1	2	1	OVIGEROUS	1	0	0	0	0	0	0	1	0	0	0	1							1
3	5	2009	1	0	0	0	0	0	0	1	0	0	0	1	1	2	1	OVIGEROUS	1	0	0	0	0	0	0	1	0	0	0	1							1
3	5	2009	1	0	0	0	0	0	0	1	0	0	0	1	1	2	1	OVIGEROUS	1	0	0	0	0	0	0	1	0	0	0	1							1
3	5	2009	1	0	0	0	0	0	0	1	0	0	0	1	1	2	1	OVIGEROUS	1	0	0	0	0	0	0	1	0	0	0	1							1
3	5	2009	1	0	0	2	0	0	0	0	0	0	0	2	1	2	1	OVIGEROUS	1	0	0	1	0	0	0	0	0	0	0	2			2
3	5	2009	1	0	0	1	0	0	0	0	0	0	0	1	1	2	1	OVIGEROUS	1	0	0	1	0	0	0	0	0	0	0	1			1
3	5	2009	1	0	0	0	0	0	1	0	0	0	0	1	1	2	1	OVIGEROUS	1	0	0	0	0	0	1	0	0	0	0	1						1
3	5	2009	1	0	0	0	0	0	1	0	0	0	0	1	1	2	1	OVIGEROUS	1	0	0	0	0	0	1	0	0	0	0	1						1
3	5	2009	1	0	0	0	0	0	0	0	1	0	0	1	1	2	1	OVIGEROUS	1	0	0	0	0	0	0	0	1	0	0	1								1
3	5	2009	1	0	0	0	0	0	0	0	1	0	0	1	1	2	1	OVIGEROUS	1	0	0	0	0	0	0	0	1	0	0	1								1
3	5	2009	1	0	0	0	0	0	1	1	0	0	0	2	2	2	1	OVIGEROUS	1	0	0	0	0	0	1	1	0	0	0	2						1	1
3	5	2009	1	0	1	0	0	0	1	1	0	0	0	3	3	2	1	OVIGEROUS	1	0	1	0	0	0	1	1	0	0	0	3		1				1	1
3	5	2009	1	0	0	0	0	0	1	0	0	0	0	1	1	1	1		1	0	0	0	0	0	1	0	0	0	0	1						1
3	5	2009	1	0	0	0	0	0	1	0	0	0	0	1	1	1	1		1	0	0	0	0	0	1	0	0	0	0	1						1
3	5	2009	1	0	0	0	0	0	1	0	0	0	0	1	1	1	1		1	0	0	0	0	0	1	0	0	0	0	1						1
3	5	2009	1	0	0	0	0	0	1	0	0	0	0	1	1	1	1		1	0	0	0	0	0	1	0	0	0	0	1						1
3	5	2009	1	0	0	0	0	0	1	0	0	0	0	1	1	1	1		1	0	0	0	0	0	1	0	0	0	0	1						1
3	5	2009	1	0	0	0	0	0	0	1	0	0	0	1	1	1	1		1	0	0	0	0	0	0	1	0	0	0	1							1
3	5	2009	1	0	0	0	0	0	0	1	0	0	0	1	1	1	1		1	0	0	0	0	0	0	1	0	0	0	1							1
3	5	2009	1	0	2	0	0	0	0	0	0	0	0	2	1	1	1		1	0	1	0	0	0	0	0	0	0	0	2		2
3	5	2009	1	0	0	0	0	0	0	1	0	0	0	1	1	1	1		1	0	0	0	0	0	0	1	0	0	0	1							1
3	5	2009	1	0	0	0	0	0	1	0	0	0	0	1	1	1	1		1	0	0	0	0	0	1	0	0	0	0	1						1
3	5	2009	1	0	0	1	0	0	0	0	0	0	0	1	1	1	1		1	0	0	1	0	0	0	0	0	0	0	1			1
3	5	2009	1	0	0	0	0	0	1	0	0	0	0	1	1	1	1		1	0	0	0	0	0	1	0	0	0	0	1						1
3	5	2009	1	0	1	0	0	0	1	0	0	0	0	2	2	1	1		1	0	1	0	0	0	1	0	0	0	0	2		1				1
3	5	2009	1	0	0	0	0	1	0	0	0	0	0	1	1	1	1		1	0	0	0	0	1	0	0	0	0	0	1					1
3	5	2009	1	0	0	0	0	0	1	0	0	0	0	1	1	1	1		1	0	0	0	0	0	1	0	0	0	0	1						1
3	5	2009	1	0	1	0	0	0	1	0	0	0	0	2	2	1	1		1	0	1	0	0	0	1	0	0	0	0	2		1				1
3	5	2009	1	0	0	0	0	1	0	0	0	0	0	1	1	1	1		1	0	0	0	0	1	0	0	0	0	0	1					1
3	5	2009	1	0	0	0	0	0	0	0	0	1	0	1	1	1	1		1	0	0	0	0	0	0	0	0	1	0	1									1
3	5	2009	1	0	0	0	0	0	0	0	0	0	0	0		1	1		0	0	0	0	0	0	0	0	0	0	0
3	5	2009	1	0	0	0	0	0	0	0	0	0	0	0		1	1		0	0	0	0	0	0	0	0	0	0	0
3	5	2009	1	0	0	0	0	0	0	0	0	0	0	0		1	1		0	0	0	0	0	0	0	0	0	0	0
3	5	2009	1	0	0	0	0	0	0	0	0	0	0	0		1	1		0	0	0	0	0	0	0	0	0	0	0
3	5	2009	1	0	0	0	0	0	0	0	0	0	0	0		1	1		0	0	0	0	0	0	0	0	0	0	0
3	5	2009	1	0	0	0	0	0	0	0	0	0	0	0		1	1		0	0	0	0	0	0	0	0	0	0	0
3	5	2009	1	0	0	0	0	0	0	0	0	0	0	0		1	1		0	0	0	0	0	0	0	0	0	0	0
3	5	2009	1	0	0	0	0	0	0	0	0	0	0	0		1	1		0	0	0	0	0	0	0	0	0	0	0
3	5	2009	1	0	0	0	0	0	0	0	0	0	0	0		1	1		0	0	0	0	0	0	0	0	0	0	0
3	5	2009	1	0	0	0	0	0	0	0	0	0	0	0		1	1		0	0	0	0	0	0	0	0	0	0	0
3	5	2009	1	0	0	0	0	0	0	0	0	0	0	0		1	1		0	0	0	0	0	0	0	0	0	0	0
3	5	2009	1	0	0	0	0	0	0	0	0	0	0	0		1	1		0	0	0	0	0	0	0	0	0	0	0
3	5	2009	1	0	0	0	0	0	0	0	0	0	0	0		1	1		0	0	0	0	0	0	0	0	0	0	0
3	5	2009	1	0	0	0	0	0	0	0	0	0	0	0		1	1		0	0	0	0	0	0	0	0	0	0	0
3	5	2009	1	0	0	0	0	0	0	0	0	0	0	0		1	1		0	0	0	0	0	0	0	0	0	0	0
3	5	2009	1	0	0	0	0	0	0	0	0	0	0	0		1	1		0	0	0	0	0	0	0	0	0	0	0
3	5	2009	1	0	0	0	0	0	0	0	0	0	0	0		1	1		0	0	0	0	0	0	0	0	0	0	0
3	5	2009	1	0	0	0	0	0	0	0	0	0	0	0		1	1		0	0	0	0	0	0	0	0	0	0	0
3	5	2009	1	0	0	0	0	0	0	0	0	0	0	0		1	1		0	0	0	0	0	0	0	0	0	0	0
3	5	2009	1	0	0	0	0	0	0	0	0	0	0	0		1	1		0	0	0	0	0	0	0	0	0	0	0
3	5	2009	1	0	0	0	0	0	0	0	0	0	0	0		1	1		0	0	0	0	0	0	0	0	0	0	0
3	5	2009	1	0	0	0	0	0	0	0	0	0	0	0		1	1		0	0	0	0	0	0	0	0	0	0	0
3	5	2009	1	0	0	0	0	0	0	0	0	0	0	0		1	1		0	0	0	0	0	0	0	0	0	0	0
3	5	2009	1	0	0	0	0	0	0	0	0	0	0	0		1	1		0	0	0	0	0	0	0	0	0	0	0
3	5	2009	1	0	0	0	0	0	0	0	0	0	0	0		1	1		0	0	0	0	0	0	0	0	0	0	0
3	5	2009	1	0	0	0	0	0	0	0	0	0	0	0		1	1		0	0	0	0	0	0	0	0	0	0	0
3	5	2009	1	0	0	0	0	0	0	0	0	0	0	0		1	1		0	0	0	0	0	0	0	0	0	0	0
3	5	2009	1	0	0	0	0	0	0	0	0	0	0	0		1	1		0	0	0	0	0	0	0	0	0	0	0
3	5	2009	1	0	0	0	0	0	0	0	0	0	0	0		1	1		0	0	0	0	0	0	0	0	0	0	0
3	5	2009	1	0	0	0	0	0	0	0	0	0	0	0		1	1		0	0	0	0	0	0	0	0	0	0	0
3	5	2009	1	0	0	0	0	0	0	0	0	0	0	0		1	1		0	0	0	0	0	0	0	0	0	0	0
3	5	2009	1	0	0	0	0	0	0	0	0	0	0	0		1	1		0	0	0	0	0	0	0	0	0	0	0
3	5	2009	1	0	0	0	0	0	0	0	0	0	0	0		1	1		0	0	0	0	0	0	0	0	0	0	0
3	5	2009	1	0	0	0	0	0	0	0	0	0	0	0		1	1		0	0	0	0	0	0	0	0	0	0	0
3	5	2009	1	0	0	0	0	0	0	0	0	0	0	0		1	1		0	0	0	0	0	0	0	0	0	0	0
3	5	2009	1	0	0	0	0	0	0	0	0	0	0	0		1	1		0	0	0	0	0	0	0	0	0	0	0
3	5	2009	1	0	0	0	0	0	0	0	0	0	0	0		1	1		0	0	0	0	0	0	0	0	0	0	0
3	5	2009	1	0	0	0	0	0	0	0	0	0	0	0		1	1		0	0	0	0	0	0	0	0	0	0	0
3	5	2009	1	0	0	0	0	0	0	0	0	0	0	0		1	1		0	0	0	0	0	0	0	0	0	0	0
3	5	2009	1	0	0	0	0	0	0	0	0	0	0	0		1	1		0	0	0	0	0	0	0	0	0	0	0
3	5	2009	1	0	0	0	0	0	0	0	0	0	0	0		1	1		0	0	0	0	0	0	0	0	0	0	0
3	5	2009	1	0	0	0	0	0	0	0	0	0	0	0		1	1		0	0	0	0	0	0	0	0	0	0	0
3	5	2009	1	0	0	0	0	0	0	0	0	0	0	0		1	1		0	0	0	0	0	0	0	0	0	0	0
3	5	2009	1	0	0	0	0	0	0	0	0	0	0	0		1	1		0	0	0	0	0	0	0	0	0	0	0
3	5	2009	1	0	0	0	0	0	0	0	0	0	0	0		1	1		0	0	0	0	0	0	0	0	0	0	0
3	5	2009	1	0	0	0	0	0	0	0	0	0	0	0		1	1		0	0	0	0	0	0	0	0	0	0	0
3	5	2009	1	0	0	0	0	0	0	0	0	0	0	0		1	1		0	0	0	0	0	0	0	0	0	0	0
3	5	2009	1	0	0	0	0	0	0	0	0	0	0	0		1	1		0	0	0	0	0	0	0	0	0	0	0
3	5	2009	1	0	0	0	0	0	0	0	0	0	0	0		1	1		0	0	0	0	0	0	0	0	0	0	0
3	5	2009	1	0	0	0	0	0	0	0	0	0	0	0		1	1		0	0	0	0	0	0	0	0	0	0	0
3	5	2009	1	0	0	0	0	0	0	0	0	0	0	0		1	1		0	0	0	0	0	0	0	0	0	0	0
3	5	2009	1	0	0	0	0	0	0	0	0	0	0	0		1	1		0	0	0	0	0	0	0	0	0	0	0
3	5	2009	1	0	0	0	0	0	0	0	0	0	0	0		1	1		0	0	0	0	0	0	0	0	0	0	0
3	5	2009	1	0	0	0	0	0	0	0	0	0	0	0		1	1		0	0	0	0	0	0	0	0	0	0	0
3	5	2009	1	0	0	0	0	0	0	0	0	0	0	0		1	1		0	0	0	0	0	0	0	0	0	0	0
3	5	2009	1	0	0	0	0	0	0	0	0	0	0	0		1	1		0	0	0	0	0	0	0	0	0	0	0
3	5	2009	1	0	0	0	0	0	0	0	0	0	0	0		1	1		0	0	0	0	0	0	0	0	0	0	0
3	5	2009	1	0	0	0	0	0	0	0	0	0	0	0		1	1		0	0	0	0	0	0	0	0	0	0	0
3	5	2009	1	0	0	0	0	0	0	0	0	0	0	0		1	1		0	0	0	0	0	0	0	0	0	0	0
3	5	2009	1	0	0	0	0	0	0	0	0	0	0	0		1	1		0	0	0	0	0	0	0	0	0	0	0
3	5	2009	1	0	0	0	0	0	0	0	0	0	0	0		1	1		0	0	0	0	0	0	0	0	0	0	0
3	5	2009	1	0	0	0	0	0	0	0	0	0	0	0		1	1		0	0	0	0	0	0	0	0	0	0	0
3	5	2009	1	0	0	0	0	0	0	0	0	0	0	0		1	1		0	0	0	0	0	0	0	0	0	0	0
3	5	2009	1	0	0	0	0	0	0	0	0	0	0	0		1	1		0	0	0	0	0	0	0	0	0	0	0
3	5	2009	1	0	0	0	0	0	0	0	0	0	0	0		1	1		0	0	0	0	0	0	0	0	0	0	0
3	5	2009	1	0	0	0	0	0	0	0	0	0	0	0		1	1		0	0	0	0	0	0	0	0	0	0	0
3	5	2009	1	0	0	0	0	0	0	0	0	0	0	0		1	1		0	0	0	0	0	0	0	0	0	0	0
3	5	2009	1	0	0	0	0	0	0	0	0	0	0	0		1	1		0	0	0	0	0	0	0	0	0	0	0
3	5	2009	1	0	0	0	0	0	0	0	0	0	0	0		1	1		0	0	0	0	0	0	0	0	0	0	0
3	5	2009	1	0	0	0	0	0	0	0	0	0	0	0		1	1		0	0	0	0	0	0	0	0	0	0	0
3	5	2009	1	0	0	0	0	0	0	0	0	0	0	0		1	1		0	0	0	0	0	0	0	0	0	0	0
3	5	2009	1	0	0	0	0	0	0	0	0	0	0	0		1	1		0	0	0	0	0	0	0	0	0	0	0
3	5	2009	1	0	0	0	0	0	0	0	0	0	0	0		1	1		0	0	0	0	0	0	0	0	0	0	0
3	5	2009	1	0	0	0	0	0	0	0	0	0	0	0		1	1		0	0	0	0	0	0	0	0	0	0	0
3	5	2009	1	0	0	0	0	0	0	0	0	0	0	0		1	1		0	0	0	0	0	0	0	0	0	0	0
3	5	2009	1	0	0	0	0	0	0	0	0	0	0	0		1	1		0	0	0	0	0	0	0	0	0	0	0
3	5	2009	1	0	0	0	0	0	0	0	0	0	0	0		1	1		0	0	0	0	0	0	0	0	0	0	0
3	5	2009	1	0	0	0	0	0	0	0	0	0	0	0		1	1		0	0	0	0	0	0	0	0	0	0	0
3	5	2009	1	0	0	0	0	0	0	0	0	0	0	0		1	1		0	0	0	0	0	0	0	0	0	0	0
3	5	2009	1	0	0	0	0	0	0	0	0	0	0	0		1	1		0	0	0	0	0	0	0	0	0	0	0
3	5	2009	1	0	0	0	0	0	0	0	0	0	0	0		1	1		0	0	0	0	0	0	0	0	0	0	0
3	5	2009	1	0	0	0	0	0	0	0	0	0	0	0		1	1		0	0	0	0	0	0	0	0	0	0	0
3	5	2009	1	0	0	0	0	0	0	0	0	0	0	0		1	1		0	0	0	0	0	0	0	0	0	0	0
3	5	2009	1	0	0	0	0	0	0	0	0	0	0	0		1	1		0	0	0	0	0	0	0	0	0	0	0
3	5	2009	1	0	0	0	0	0	0	0	0	0	0	0		1	1		0	0	0	0	0	0	0	0	0	0	0
3	5	2009	1	0	0	0	0	0	0	0	0	0	0	0		1	1		0	0	0	0	0	0	0	0	0	0	0
3	5	2009	1	0	0	0	0	0	0	0	0	0	0	0		1	1		0	0	0	0	0	0	0	0	0	0	0
3	5	2009	1	0	0	0	0	0	0	0	0	0	0	0		1	1		0	0	0	0	0	0	0	0	0	0	0
3	5	2009	1	0	0	0	0	0	0	0	0	0	0	0		1	1		0	0	0	0	0	0	0	0	0	0	0
3	5	2009	1	0	0	0	0	0	0	0	0	0	0	0		1	1		0	0	0	0	0	0	0	0	0	0	0
3	5	2009	1	0	0	0	0	0	0	0	0	0	0	0		1	1		0	0	0	0	0	0	0	0	0	0	0
3	5	2009	1	0	0	0	0	0	0	0	0	0	0	0		1	1		0	0	0	0	0	0	0	0	0	0	0
3	5	2009	1	0	0	0	0	0	0	0	0	0	0	0		1	1		0	0	0	0	0	0	0	0	0	0	0
3	5	2009	1	0	0	0	0	0	0	0	0	0	0	0		1	1		0	0	0	0	0	0	0	0	0	0	0
3	5	2009	1	0	0	0	0	0	0	0	0	0	0	0		1	1		0	0	0	0	0	0	0	0	0	0	0
3	5	2009	1	0	0	0	0	0	0	0	0	0	0	0		1	1		0	0	0	0	0	0	0	0	0	0	0
3	5	2009	1	0	0	0	0	0	0	0	0	0	0	0		1	1		0	0	0	0	0	0	0	0	0	0	0
3	5	2009	1	0	0	0	0	0	0	0	0	0	0	0		1	1		0	0	0	0	0	0	0	0	0	0	0
3	5	2009	1	0	0	0	0	0	0	0	0	0	0	0		1	1		0	0	0	0	0	0	0	0	0	0	0
3	5	2009	1	0	0	0	0	0	0	0	0	0	0	0		1	1		0	0	0	0	0	0	0	0	0	0	0
3	5	2009	1	0	0	0	0	0	0	0	0	0	0	0		2	1	OVIGEROUS	0	0	0	0	0	0	0	0	0	0	0
3	5	2009	1	0	0	0	0	0	0	0	0	0	0	0		2	1	OVIGEROUS	0	0	0	0	0	0	0	0	0	0	0
3	5	2009	1	0	0	0	0	0	0	0	0	0	0	0		2	1	OVIGEROUS	0	0	0	0	0	0	0	0	0	0	0
3	5	2009	1	0	0	0	0	0	0	0	0	0	0	0		2	1	OVIGEROUS	0	0	0	0	0	0	0	0	0	0	0
3	5	2009	1	0	0	0	0	0	0	0	0	0	0	0		2	1	OVIGEROUS	0	0	0	0	0	0	0	0	0	0	0
3	5	2009	1	0	0	0	0	0	0	0	0	0	0	0		2	1	OVIGEROUS	0	0	0	0	0	0	0	0	0	0	0
3	5	2009	1	0	0	0	0	0	0	0	0	0	0	0		2	1	OVIGEROUS	0	0	0	0	0	0	0	0	0	0	0
3	5	2009	1	0	0	0	0	0	0	0	0	0	0	0		2	1	OVIGEROUS	0	0	0	0	0	0	0	0	0	0	0
3	5	2009	1	0	0	0	0	0	0	0	0	0	0	0		2	1	OVIGEROUS	0	0	0	0	0	0	0	0	0	0	0
3	5	2009	1	0	0	0	0	0	0	0	0	0	0	0		2	1	OVIGEROUS	0	0	0	0	0	0	0	0	0	0	0
3	5	2009	1	0	0	0	0	0	0	0	0	0	0	0		2	1	OVIGEROUS	0	0	0	0	0	0	0	0	0	0	0
3	5	2009	1	0	0	0	0	0	0	0	0	0	0	0		2	1	OVIGEROUS	0	0	0	0	0	0	0	0	0	0	0
3	5	2009	1	0	0	0	0	0	0	0	0	0	0	0		2	1	OVIGEROUS	0	0	0	0	0	0	0	0	0	0	0
3	5	2009	1	0	0	0	0	0	0	0	0	0	0	0		2	1	OVIGEROUS	0	0	0	0	0	0	0	0	0	0	0
3	5	2009	1	0	0	0	0	0	0	0	0	0	0	0		2	1	OVIGEROUS	0	0	0	0	0	0	0	0	0	0	0
3	5	2009	1	0	0	0	0	0	0	0	0	0	0	0		2	1	OVIGEROUS	0	0	0	0	0	0	0	0	0	0	0
3	5	2009	1	0	0	0	0	0	0	0	0	0	0	0		2	1	OVIGEROUS	0	0	0	0	0	0	0	0	0	0	0
3	5	2009	1	0	0	0	0	0	0	0	0	0	0	0		2	1	OVIGEROUS	0	0	0	0	0	0	0	0	0	0	0
3	5	2009	1	0	0	0	0	0	0	0	0	0	0	0		2	1	OVIGEROUS	0	0	0	0	0	0	0	0	0	0	0
3	5	2009	1	0	0	0	0	0	0	0	0	0	0	0		2	1	OVIGEROUS	0	0	0	0	0	0	0	0	0	0	0
3	5	2009	1	0	0	0	0	0	0	0	0	0	0	0		2	1	OVIGEROUS	0	0	0	0	0	0	0	0	0	0	0
3	5	2009	1	0	0	0	0	0	0	0	0	0	0	0		2	1	OVIGEROUS	0	0	0	0	0	0	0	0	0	0	0
3	5	2009	1	0	0	0	0	0	0	0	0	0	0	0		2	1	OVIGEROUS	0	0	0	0	0	0	0	0	0	0	0
3	5	2009	1	0	0	0	0	0	0	0	0	0	0	0		2	1	OVIGEROUS	0	0	0	0	0	0	0	0	0	0	0
3	5	2009	1	0	0	0	0	0	0	0	0	0	0	0		2	1	OVIGEROUS	0	0	0	0	0	0	0	0	0	0	0
3	5	2009	1	0	0	0	0	0	0	0	0	0	0	0		2	1	OVIGEROUS	0	0	0	0	0	0	0	0	0	0	0
3	5	2009	1	0	0	0	0	0	0	0	0	0	0	0		2	1	OVIGEROUS	0	0	0	0	0	0	0	0	0	0	0
3	5	2009	1	0	0	0	0	0	0	0	0	0	0	0		2	1	OVIGEROUS	0	0	0	0	0	0	0	0	0	0	0
3	5	2009	1	0	0	0	0	0	0	0	0	0	0	0		2	1	OVIGEROUS	0	0	0	0	0	0	0	0	0	0	0
3	5	2009	1	0	0	0	0	0	0	0	0	0	0	0		2	1	OVIGEROUS	0	0	0	0	0	0	0	0	0	0	0
3	5	2009	1	0	0	0	0	0	0	0	0	0	0	0		2	1	OVIGEROUS	0	0	0	0	0	0	0	0	0	0	0
3	5	2009	1	0	0	0	0	0	0	0	0	0	0	0		2	1	OVIGEROUS	0	0	0	0	0	0	0	0	0	0	0
3	5	2009	1	0	0	0	0	0	0	0	0	0	0	0		2	1	OVIGEROUS	0	0	0	0	0	0	0	0	0	0	0
3	5	2009	1	0	0	0	0	0	0	0	0	0	0	0		2	1	OVIGEROUS	0	0	0	0	0	0	0	0	0	0	0

## Sheet: AS AD-MESES COEX
code	month	year	specie	A FL	A FF	A WS	A BG	A FT	A EA	A AT	A AM	A GS	A GSP	A all/M	SR count	sex	stage	reprod	PRESENCE	P FL	P FF	P WS	P BG	P FT	P EA	P AT	P AM	P GS	P GSP	INTENSITY	I FL	I FF	I WS	I BG	I FT	I EA	I AT	I AM	I GS	I GSP
3	1	2009	2	1	0	0	0	0	0	0	0	0	0	1	1	1	1		1	1	0	0	0	0	0	0	0	0	0	1	1
3	1	2009	2	0	0	0	0	0	0	0	0	0	0	0		1	1		0	0	0	0	0	0	0	0	0	0	0
3	1	2009	2	0	0	0	0	0	0	0	0	0	0	0		1	1		0	0	0	0	0	0	0	0	0	0	0
3	1	2009	2	0	0	0	0	0	0	0	0	0	0	0		1	1		0	0	0	0	0	0	0	0	0	0	0
3	1	2009	2	0	0	0	0	0	0	0	0	0	0	0		1	1		0	0	0	0	0	0	0	0	0	0	0
3	1	2009	2	0	0	0	0	0	0	0	0	0	0	0		1	1		0	0	0	0	0	0	0	0	0	0	0
3	1	2009	2	0	0	0	0	0	0	0	0	0	0	0		1	1		0	0	0	0	0	0	0	0	0	0	0
3	1	2009	2	0	0	0	0	0	0	0	0	0	0	0		1	1		0	0	0	0	0	0	0	0	0	0	0
3	1	2009	2	0	0	0	0	0	0	0	0	0	0	0		1	1		0	0	0	0	0	0	0	0	0	0	0
3	1	2009	2	0	0	0	0	0	0	0	0	0	0	0		1	1		0	0	0	0	0	0	0	0	0	0	0
3	1	2009	2	0	0	0	0	0	0	0	0	0	0	0		1	1		0	0	0	0	0	0	0	0	0	0	0
3	1	2009	2	0	0	0	0	0	0	0	0	0	0	0		1	1		0	0	0	0	0	0	0	0	0	0	0
3	1	2009	2	0	0	0	0	0	0	0	0	0	0	0		1	1		0	0	0	0	0	0	0	0	0	0	0
3	1	2009	2	0	0	0	0	0	0	0	0	0	0	0		1	1		0	0	0	0	0	0	0	0	0	0	0
3	1	2009	2	0	0	0	0	0	0	0	0	0	0	0		1	1		0	0	0	0	0	0	0	0	0	0	0
3	1	2009	2	0	0	0	0	0	0	0	0	0	0	0		1	1		0	0	0	0	0	0	0	0	0	0	0
3	1	2009	2	0	0	0	0	0	0	0	0	0	0	0		1	1		0	0	0	0	0	0	0	0	0	0	0
3	1	2009	2	0	0	0	0	0	0	0	0	0	0	0		1	1		0	0	0	0	0	0	0	0	0	0	0
3	1	2009	2	0	0	0	0	0	0	0	0	0	0	0		1	1		0	0	0	0	0	0	0	0	0	0	0
3	1	2009	2	0	0	0	0	0	0	0	0	0	0	0		1	1		0	0	0	0	0	0	0	0	0	0	0
3	1	2009	2	0	0	0	0	0	0	0	0	0	0	0		1	1		0	0	0	0	0	0	0	0	0	0	0
3	1	2009	2	0	0	0	0	0	0	0	0	0	0	0		1	1		0	0	0	0	0	0	0	0	0	0	0
3	1	2009	2	0	0	0	0	0	0	0	0	0	0	0		1	1		0	0	0	0	0	0	0	0	0	0	0
3	1	2009	2	0	0	0	0	0	0	0	0	0	0	0		1	1		0	0	0	0	0	0	0	0	0	0	0
3	1	2009	2	0	0	0	0	0	0	0	0	0	0	0		1	1		0	0	0	0	0	0	0	0	0	0	0
3	1	2009	2	0	0	0	0	0	0	0	0	0	0	0		1	1		0	0	0	0	0	0	0	0	0	0	0
3	1	2009	2	0	0	0	0	0	0	0	0	0	0	0		1	1		0	0	0	0	0	0	0	0	0	0	0
3	1	2009	2	0	0	0	0	0	0	0	0	0	0	0		1	1		0	0	0	0	0	0	0	0	0	0	0
3	1	2009	2	0	0	0	0	0	0	0	0	0	0	0		1	1		0	0	0	0	0	0	0	0	0	0	0
3	1	2009	2	0	0	0	0	0	0	0	0	0	0	0		1	1		0	0	0	0	0	0	0	0	0	0	0
3	1	2009	2	0	0	0	0	0	0	0	0	0	0	0		1	1		0	0	0	0	0	0	0	0	0	0	0
3	1	2009	2	0	0	0	0	0	0	0	0	0	0	0		1	1		0	0	0	0	0	0	0	0	0	0	0
3	1	2009	2	0	0	0	0	0	0	0	0	0	0	0		2	1	OVIGEROUS	0	0	0	0	0	0	0	0	0	0	0
3	1	2009	2	0	0	0	0	0	0	0	0	0	0	0		2	1	OVIGEROUS	0	0	0	0	0	0	0	0	0	0	0
3	1	2009	2	0	0	0	0	0	0	0	0	0	0	0		2	1	OVIGEROUS	0	0	0	0	0	0	0	0	0	0	0
3	1	2009	2	0	0	0	0	0	0	0	0	0	0	0		2	1	OVIGEROUS	0	0	0	0	0	0	0	0	0	0	0
3	1	2009	2	0	0	0	0	0	0	0	0	0	0	0		2	1	OVIGEROUS	0	0	0	0	0	0	0	0	0	0	0
3	1	2009	2	0	0	0	0	0	0	0	0	0	0	0		2	1	OVIGEROUS	0	0	0	0	0	0	0	0	0	0	0
3	1	2009	2	0	0	0	0	0	0	0	0	0	0	0		2	1	OVIGEROUS	0	0	0	0	0	0	0	0	0	0	0
3	1	2009	2	0	0	0	0	0	0	0	0	0	0	0		2	1	OVIGEROUS	0	0	0	0	0	0	0	0	0	0	0
3	1	2009	2	0	0	0	0	0	0	0	0	0	0	0		2	1	OVIGEROUS	0	0	0	0	0	0	0	0	0	0	0
3	1	2009	2	0	0	0	0	0	0	0	0	0	0	0		2	1	OVIGEROUS	0	0	0	0	0	0	0	0	0	0	0
3	2	2009	2	0	0	0	0	0	0	0	0	0	1	1	1	2	1	OVIGEROUS	1	0	0	0	0	0	0	0	0	0	1	1										1
3	2	2009	2	1	0	0	0	0	0	0	0	0	0	1	1	1	1		1	1	0	0	0	0	0	0	0	0	0	1	1
3	2	2009	2	1	0	0	0	0	0	0	0	0	0	1	1	1	1		1	1	0	0	0	0	0	0	0	0	0	1	1
3	2	2009	2	0	0	0	0	0	0	0	0	0	1	1	1	2	1	OVIGEROUS	1	0	0	0	0	0	0	0	0	0	1	1										1
3	2	2009	2	0	1	0	0	0	0	0	0	0	0	1	1	1	1		1	0	1	0	0	0	0	0	0	0	0	1		1
3	2	2009	2	1	1	0	0	0	0	0	0	0	0	2	2	1	1		1	1	1	0	0	0	0	0	0	0	0	2	1	1
3	2	2009	2	2	0	0	0	0	0	0	0	0	0	2	1	1	1		1	1	0	0	0	0	0	0	0	0	0	2	2
3	2	2009	2	0	0	0	0	0	0	0	0	0	0	0		2	1	OVIGEROUS	0	0	0	0	0	0	0	0	0	0	0
3	2	2009	2	0	0	0	0	0	0	0	0	0	0	0		2	1	OVIGEROUS	0	0	0	0	0	0	0	0	0	0	0
3	2	2009	2	0	0	0	0	0	0	0	0	0	0	0		2	1	OVIGEROUS	0	0	0	0	0	0	0	0	0	0	0
3	2	2009	2	0	0	0	0	0	0	0	0	0	0	0		2	1	OVIGEROUS	0	0	0	0	0	0	0	0	0	0	0
3	2	2009	2	0	0	0	0	0	0	0	0	0	0	0		2	1	OVIGEROUS	0	0	0	0	0	0	0	0	0	0	0
3	2	2009	2	0	0	0	0	0	0	0	0	0	0	0		2	1	OVIGEROUS	0	0	0	0	0	0	0	0	0	0	0
3	2	2009	2	0	0	0	0	0	0	0	0	0	0	0		2	1	OVIGEROUS	0	0	0	0	0	0	0	0	0	0	0
3	2	2009	2	0	0	0	0	0	0	0	0	0	0	0		2	1	OVIGEROUS	0	0	0	0	0	0	0	0	0	0	0
3	2	2009	2	0	0	0	0	0	0	0	0	0	0	0		2	1	OVIGEROUS	0	0	0	0	0	0	0	0	0	0	0
3	2	2009	2	0	0	0	0	0	0	0	0	0	0	0		2	1	OVIGEROUS	0	0	0	0	0	0	0	0	0	0	0
3	2	2009	2	0	0	0	0	0	0	0	0	0	0	0		1	1		0	0	0	0	0	0	0	0	0	0	0
3	2	2009	2	0	0	0	0	0	0	0	0	0	0	0		1	1		0	0	0	0	0	0	0	0	0	0	0
3	2	2009	2	0	0	0	0	0	0	0	0	0	0	0		1	1		0	0	0	0	0	0	0	0	0	0	0
3	2	2009	2	0	0	0	0	0	0	0	0	0	0	0		1	1		0	0	0	0	0	0	0	0	0	0	0
3	2	2009	2	0	0	0	0	0	0	0	0	0	0	0		1	1		0	0	0	0	0	0	0	0	0	0	0
3	2	2009	2	0	0	0	0	0	0	0	0	0	0	0		1	1		0	0	0	0	0	0	0	0	0	0	0
3	2	2009	2	0	0	0	0	0	0	0	0	0	0	0		1	1		0	0	0	0	0	0	0	0	0	0	0
3	2	2009	2	0	0	0	0	0	0	0	0	0	0	0		1	1		0	0	0	0	0	0	0	0	0	0	0
3	2	2009	2	0	0	0	0	0	0	0	0	0	0	0		1	1		0	0	0	0	0	0	0	0	0	0	0
3	2	2009	2	0	0	0	0	0	0	0	0	0	0	0		1	1		0	0	0	0	0	0	0	0	0	0	0
3	2	2009	2	0	0	0	0	0	0	0	0	0	0	0		1	1		0	0	0	0	0	0	0	0	0	0	0
3	2	2009	2	0	0	0	0	0	0	0	0	0	0	0		1	1		0	0	0	0	0	0	0	0	0	0	0
3	2	2009	2	0	0	0	0	0	0	0	0	0	0	0		1	1		0	0	0	0	0	0	0	0	0	0	0
3	2	2009	2	0	0	0	0	0	0	0	0	0	0	0		1	1		0	0	0	0	0	0	0	0	0	0	0
3	2	2009	2	0	0	0	0	0	0	0	0	0	0	0		1	1		0	0	0	0	0	0	0	0	0	0	0
3	2	2009	2	0	0	0	0	0	0	0	0	0	0	0		1	1		0	0	0	0	0	0	0	0	0	0	0
3	2	2009	2	0	0	0	0	0	0	0	0	0	0	0		1	1		0	0	0	0	0	0	0	0	0	0	0
3	2	2009	2	0	0	0	0	0	0	0	0	0	0	0		1	1		0	0	0	0	0	0	0	0	0	0	0
3	2	2009	2	0	0	0	0	0	0	0	0	0	0	0		1	1		0	0	0	0	0	0	0	0	0	0	0
3	2	2009	2	0	0	0	0	0	0	0	0	0	0	0		1	1		0	0	0	0	0	0	0	0	0	0	0
3	2	2009	2	0	0	0	0	0	0	0	0	0	0	0		1	1		0	0	0	0	0	0	0	0	0	0	0
3	2	2009	2	0	0	0	0	0	0	0	0	0	0	0		1	1		0	0	0	0	0	0	0	0	0	0	0
3	2	2009	2	0	0	0	0	0	0	0	0	0	0	0		1	1		0	0	0	0	0	0	0	0	0	0	0
3	2	2009	2	0	0	0	0	0	0	0	0	0	0	0		1	1		0	0	0	0	0	0	0	0	0	0	0
3	2	2009	2	0	0	0	0	0	0	0	0	0	0	0		1	1		0	0	0	0	0	0	0	0	0	0	0
3	2	2009	2	0	0	0	0	0	0	0	0	0	0	0		1	1		0	0	0	0	0	0	0	0	0	0	0
3	2	2009	2	0	0	0	0	0	0	0	0	0	0	0		1	1		0	0	0	0	0	0	0	0	0	0	0
3	2	2009	2	0	0	0	0	0	0	0	0	0	0	0		1	1		0	0	0	0	0	0	0	0	0	0	0
3	2	2009	2	0	0	0	0	0	0	0	0	0	0	0		1	1		0	0	0	0	0	0	0	0	0	0	0
3	2	2009	2	0	0	0	0	0	0	0	0	0	0	0		1	1		0	0	0	0	0	0	0	0	0	0	0
3	2	2009	2	0	0	0	0	0	0	0	0	0	0	0		1	1		0	0	0	0	0	0	0	0	0	0	0
3	2	2009	2	0	0	0	0	0	0	0	0	0	0	0		1	1		0	0	0	0	0	0	0	0	0	0	0
3	2	2009	2	0	0	0	0	0	0	0	0	0	0	0		1	1		0	0	0	0	0	0	0	0	0	0	0
3	2	2009	2	0	0	0	0	0	0	0	0	0	0	0		1	1		0	0	0	0	0	0	0	0	0	0	0
3	2	2009	2	0	0	0	0	0	0	0	0	0	0	0		1	1		0	0	0	0	0	0	0	0	0	0	0
3	2	2009	2	0	0	0	0	0	0	0	0	0	0	0		1	1		0	0	0	0	0	0	0	0	0	0	0
3	2	2009	2	0	0	0	0	0	0	0	0	0	0	0		1	1		0	0	0	0	0	0	0	0	0	0	0
3	2	2009	2	0	0	0	0	0	0	0	0	0	0	0		1	1		0	0	0	0	0	0	0	0	0	0	0
3	2	2009	2	0	0	0	0	0	0	0	0	0	0	0		1	1		0	0	0	0	0	0	0	0	0	0	0
3	2	2009	2	0	0	0	0	0	0	0	0	0	0	0		1	1		0	0	0	0	0	0	0	0	0	0	0
3	3	2009	2	1	0	0	0	0	0	0	0	0	0	1	1	2	1	ALGO OVADA	1	1	0	0	0	0	0	0	0	0	0	1	1
3	3	2009	2	0	0	0	0	0	0	0	0	0	1	1	1	2	1	OVIGEROUS	1	0	0	0	0	0	0	0	0	0	1	1										1
3	3	2009	2	1	0	0	0	0	0	0	0	0	0	1	1	1	1		1	1	0	0	0	0	0	0	0	0	0	1	1
3	3	2009	2	1	0	0	0	0	0	0	0	0	0	1	1	1	1		1	1	0	0	0	0	0	0	0	0	0	1	1
3	3	2009	2	1	0	0	0	0	0	0	0	0	0	1	1	1	1		1	1	0	0	0	0	0	0	0	0	0	1	1
3	3	2009	2	1	0	0	0	0	0	0	0	0	0	1	1	1	1		1	1	0	0	0	0	0	0	0	0	0	1	1
3	3	2009	2	1	0	0	0	0	0	0	0	0	0	1	1	2	1	OVIGEROUS	1	1	0	0	0	0	0	0	0	0	0	1	1
3	3	2009	2	0	0	0	0	0	1	0	0	0	0	1	1	2	1	OVIGEROUS	1	0	0	0	0	0	1	0	0	0	0	1						1
3	3	2009	2	0	0	0	0	0	1	0	0	0	0	1	1	2	1	OVIGEROUS	1	0	0	0	0	0	1	0	0	0	0	1						1
3	3	2009	2	0	0	0	0	0	1	0	0	0	0	1	1	1	1		1	0	0	0	0	0	1	0	0	0	0	1						1
3	3	2009	2	0	0	0	0	0	1	0	0	0	0	1	1	1	1		1	0	0	0	0	0	1	0	0	0	0	1						1
3	3	2009	2	1	0	0	0	0	0	0	0	0	0	1	1	1	1		1	1	0	0	0	0	0	0	0	0	0	1	1
3	3	2009	2	1	0	0	0	0	0	0	0	0	0	1	1	1	1		1	1	0	0	0	0	0	0	0	0	0	1	1
3	3	2009	2	1	0	0	0	0	0	0	0	0	0	1	1	1	1		1	1	0	0	0	0	0	0	0	0	0	1	1
3	3	2009	2	2	0	0	0	0	0	0	0	0	0	2	1	1	1		1	1	0	0	0	0	0	0	0	0	0	2	2
3	3	2009	2	2	0	0	0	0	0	0	0	0	0	2	1	1	1		1	1	0	0	0	0	0	0	0	0	0	2	2
3	3	2009	2	1	0	0	0	0	0	0	0	0	0	1	1	1	1		1	1	0	0	0	0	0	0	0	0	0	1	1
3	3	2009	2	0	0	1	0	0	0	0	0	0	0	1	1	1	1		1	0	0	1	0	0	0	0	0	0	0	1			1
3	3	2009	2	0	0	0	0	0	1	0	0	0	0	1	1	1	1		1	0	0	0	0	0	1	0	0	0	0	1						1
3	3	2009	2	1	0	0	0	0	0	0	0	0	0	1	1	1	1		1	1	0	0	0	0	0	0	0	0	0	1	1
3	3	2009	2	1	0	0	0	0	0	0	0	0	0	1	1	1	1		1	1	0	0	0	0	0	0	0	0	0	1	1
3	3	2009	2	1	0	0	0	0	0	0	0	0	0	1	1	1	1		1	1	0	0	0	0	0	0	0	0	0	1	1
3	3	2009	2	2	0	0	0	0	0	0	0	0	0	2	1	1	1		1	1	0	0	0	0	0	0	0	0	0	2	2
3	3	2009	2	1	0	0	0	0	0	0	0	0	0	1	1	1	1		1	1	0	0	0	0	0	0	0	0	0	1	1
3	3	2009	2	1	0	0	0	0	0	0	0	0	0	1	1	1	1		1	1	0	0	0	0	0	0	0	0	0	1	1
3	3	2009	2	1	0	0	0	0	0	0	0	0	0	1	1	2	1	BB	1	1	0	0	0	0	0	0	0	0	0	1	1
3	3	2009	2	1	0	0	0	0	0	0	0	0	0	1	1	2	1	ALGO OVADA	1	1	0	0	0	0	0	0	0	0	0	1	1
3	3	2009	2	1	0	0	0	0	0	0	0	0	0	1	1	2	1	BB	1	1	0	0	0	0	0	0	0	0	0	1	1
3	3	2009	2	1	0	0	0	0	0	0	0	0	0	1	1	2	1	BB	1	1	0	0	0	0	0	0	0	0	0	1	1
3	3	2009	2	1	0	0	0	0	0	0	0	0	0	1	1	2	1	ALGO OVADA	1	1	0	0	0	0	0	0	0	0	0	1	1
3	3	2009	2	0	0	0	0	0	0	0	0	0	0	0		2	1	OVULATING	0	0	0	0	0	0	0	0	0	0	0
3	3	2009	2	0	0	0	0	0	0	0	0	0	0	0		2	1	OVULATING	0	0	0	0	0	0	0	0	0	0	0
3	3	2009	2	0	0	0	0	0	0	0	0	0	0	0		2	1	OVULATING	0	0	0	0	0	0	0	0	0	0	0
3	3	2009	2	0	0	0	0	0	0	0	0	0	0	0		2	1	OVULATING	0	0	0	0	0	0	0	0	0	0	0
3	3	2009	2	0	0	0	0	0	0	0	0	0	0	0		2	1	OVULATING	0	0	0	0	0	0	0	0	0	0	0
3	3	2009	2	0	0	0	0	0	0	0	0	0	0	0		2	1	OVULATING	0	0	0	0	0	0	0	0	0	0	0
3	3	2009	2	0	0	0	0	0	0	0	0	0	0	0		2	1	OVULATING	0	0	0	0	0	0	0	0	0	0	0
3	3	2009	2	0	0	0	0	0	0	0	0	0	0	0		2	1	OVULATING	0	0	0	0	0	0	0	0	0	0	0
3	3	2009	2	0	0	0	0	0	0	0	0	0	0	0		2	1	OVULATING	0	0	0	0	0	0	0	0	0	0	0
3	3	2009	2	0	0	0	0	0	0	0	0	0	0	0		2	1	OVIGEROUS	0	0	0	0	0	0	0	0	0	0	0
3	3	2009	2	0	0	0	0	0	0	0	0	0	0	0		2	1	OVIGEROUS	0	0	0	0	0	0	0	0	0	0	0
3	3	2009	2	0	0	0	0	0	0	0	0	0	0	0		2	1	OVIGEROUS	0	0	0	0	0	0	0	0	0	0	0
3	3	2009	2	0	0	0	0	0	0	0	0	0	0	0		2	1	OVIGEROUS	0	0	0	0	0	0	0	0	0	0	0
3	3	2009	2	0	0	0	0	0	0	0	0	0	0	0		2	1	OVIGEROUS	0	0	0	0	0	0	0	0	0	0	0
3	3	2009	2	0	0	0	0	0	0	0	0	0	0	0		2	1	OVIGEROUS	0	0	0	0	0	0	0	0	0	0	0
3	3	2009	2	0	0	0	0	0	0	0	0	0	0	0		2	1	OVIGEROUS	0	0	0	0	0	0	0	0	0	0	0
3	3	2009	2	0	0	0	0	0	0	0	0	0	0	0		2	1	OVULATING	0	0	0	0	0	0	0	0	0	0	0
3	3	2009	2	0	0	0	0	0	0	0	0	0	0	0		2	1	OVULATING	0	0	0	0	0	0	0	0	0	0	0
3	3	2009	2	0	0	0	0	0	0	0	0	0	0	0		2	1	OVULATING	0	0	0	0	0	0	0	0	0	0	0
3	3	2009	2	0	0	0	0	0	0	0	0	0	0	0		2	1	OVULATING	0	0	0	0	0	0	0	0	0	0	0
3	3	2009	2	0	0	0	0	0	0	0	0	0	0	0		2	1	OVULATING	0	0	0	0	0	0	0	0	0	0	0
3	3	2009	2	0	0	0	0	0	0	0	0	0	0	0		2	1	OVULATING	0	0	0	0	0	0	0	0	0	0	0
3	3	2009	2	0	0	0	0	0	0	0	0	0	0	0		2	1	OVULATING	0	0	0	0	0	0	0	0	0	0	0
3	3	2009	2	0	0	0	0	0	0	0	0	0	0	0		2	1	OVULATING	0	0	0	0	0	0	0	0	0	0	0
3	3	2009	2	0	0	0	0	0	0	0	0	0	0	0		2	1	OVULATING	0	0	0	0	0	0	0	0	0	0	0
3	3	2009	2	0	0	0	0	0	0	0	0	0	0	0		2	1	OVULATING	0	0	0	0	0	0	0	0	0	0	0
3	3	2009	2	0	0	0	0	0	0	0	0	0	0	0		2	1	OVULATING	0	0	0	0	0	0	0	0	0	0	0
3	3	2009	2	0	0	0	0	0	0	0	0	0	0	0		2	1	OVULATING	0	0	0	0	0	0	0	0	0	0	0
3	3	2009	2	0	0	0	0	0	0	0	0	0	0	0		2	1	OVULATING	0	0	0	0	0	0	0	0	0	0	0
3	3	2009	2	0	0	0	0	0	0	0	0	0	0	0		2	1	OVULATING	0	0	0	0	0	0	0	0	0	0	0
3	3	2009	2	0	0	0	0	0	0	0	0	0	0	0		2	1	OVIGEROUS	0	0	0	0	0	0	0	0	0	0	0
3	3	2009	2	0	0	0	0	0	0	0	0	0	0	0		2	1	OVIGEROUS	0	0	0	0	0	0	0	0	0	0	0
3	3	2009	2	0	0	0	0	0	0	0	0	0	0	0		2	1	OVIGEROUS	0	0	0	0	0	0	0	0	0	0	0
3	3	2009	2	0	0	0	0	0	0	0	0	0	0	0		2	1	OVIGEROUS	0	0	0	0	0	0	0	0	0	0	0
3	3	2009	2	0	0	0	0	0	0	0	0	0	0	0		2	1	OVIGEROUS	0	0	0	0	0	0	0	0	0	0	0
3	3	2009	2	0	0	0	0	0	0	0	0	0	0	0		2	1	OVIGEROUS	0	0	0	0	0	0	0	0	0	0	0
3	3	2009	2	0	0	0	0	0	0	0	0	0	0	0		2	1	OVIGEROUS	0	0	0	0	0	0	0	0	0	0	0
3	3	2009	2	0	0	0	0	0	0	0	0	0	0	0		2	1	OVIGEROUS	0	0	0	0	0	0	0	0	0	0	0
3	3	2009	2	0	0	0	0	0	0	0	0	0	0	0		2	1	OVIGEROUS	0	0	0	0	0	0	0	0	0	0	0
3	3	2009	2	0	0	0	0	0	0	0	0	0	0	0		2	1	OVIGEROUS	0	0	0	0	0	0	0	0	0	0	0
3	3	2009	2	0	0	0	0	0	0	0	0	0	0	0		2	1	OVIGEROUS	0	0	0	0	0	0	0	0	0	0	0
3	3	2009	2	0	0	0	0	0	0	0	0	0	0	0		2	1	OVIGEROUS	0	0	0	0	0	0	0	0	0	0	0
3	3	2009	2	0	0	0	0	0	0	0	0	0	0	0		2	1	OVIGEROUS	0	0	0	0	0	0	0	0	0	0	0
3	3	2009	2	0	0	0	0	0	0	0	0	0	0	0		2	1	OVIGEROUS	0	0	0	0	0	0	0	0	0	0	0
3	3	2009	2	0	0	0	0	0	0	0	0	0	0	0		2	1	OVIGEROUS	0	0	0	0	0	0	0	0	0	0	0
3	3	2009	2	0	0	0	0	0	0	0	0	0	0	0		2	1	OVIGEROUS	0	0	0	0	0	0	0	0	0	0	0
3	3	2009	2	0	0	0	0	0	0	0	0	0	0	0		2	1	OVIGEROUS	0	0	0	0	0	0	0	0	0	0	0
3	3	2009	2	0	0	0	0	0	0	0	0	0	0	0		2	1	OVIGEROUS	0	0	0	0	0	0	0	0	0	0	0
3	3	2009	2	0	0	0	0	0	0	0	0	0	0	0		2	1	OVIGEROUS	0	0	0	0	0	0	0	0	0	0	0
3	3	2009	2	0	0	0	0	0	0	0	0	0	0	0		2	1	OVIGEROUS	0	0	0	0	0	0	0	0	0	0	0
3	3	2009	2	0	0	0	0	0	0	0	0	0	0	0		2	1	OVIGEROUS	0	0	0	0	0	0	0	0	0	0	0
3	3	2009	2	0	0	0	0	0	0	0	0	0	0	0		2	1	OVIGEROUS	0	0	0	0	0	0	0	0	0	0	0
3	3	2009	2	0	0	0	0	0	0	0	0	0	0	0		2	1	OVIGEROUS	0	0	0	0	0	0	0	0	0	0	0
3	3	2009	2	0	0	0	0	0	0	0	0	0	0	0		2	1	OVIGEROUS	0	0	0	0	0	0	0	0	0	0	0
3	3	2009	2	0	0	0	0	0	0	0	0	0	0	0		2	1	OVIGEROUS	0	0	0	0	0	0	0	0	0	0	0
3	3	2009	2	0	0	0	0	0	0	0	0	0	0	0		2	1	OVIGEROUS	0	0	0	0	0	0	0	0	0	0	0
3	3	2009	2	0	0	0	0	0	0	0	0	0	0	0		1	1		0	0	0	0	0	0	0	0	0	0	0
3	3	2009	2	0	0	0	0	0	0	0	0	0	0	0		1	1		0	0	0	0	0	0	0	0	0	0	0
3	3	2009	2	0	0	0	0	0	0	0	0	0	0	0		1	1		0	0	0	0	0	0	0	0	0	0	0
3	3	2009	2	0	0	0	0	0	0	0	0	0	0	0		1	1		0	0	0	0	0	0	0	0	0	0	0
3	3	2009	2	0	0	0	0	0	0	0	0	0	0	0		1	1		0	0	0	0	0	0	0	0	0	0	0
3	3	2009	2	0	0	0	0	0	0	0	0	0	0	0		1	1		0	0	0	0	0	0	0	0	0	0	0
3	3	2009	2	0	0	0	0	0	0	0	0	0	0	0		1	1		0	0	0	0	0	0	0	0	0	0	0
3	3	2009	2	0	0	0	0	0	0	0	0	0	0	0		1	1		0	0	0	0	0	0	0	0	0	0	0
3	3	2009	2	0	0	0	0	0	0	0	0	0	0	0		1	1		0	0	0	0	0	0	0	0	0	0	0
3	3	2009	2	0	0	0	0	0	0	0	0	0	0	0		1	1		0	0	0	0	0	0	0	0	0	0	0
3	3	2009	2	0	0	0	0	0	0	0	0	0	0	0		1	1		0	0	0	0	0	0	0	0	0	0	0
3	3	2009	2	0	0	0	0	0	0	0	0	0	0	0		1	1		0	0	0	0	0	0	0	0	0	0	0
3	3	2009	2	0	0	0	0	0	0	0	0	0	0	0		1	1		0	0	0	0	0	0	0	0	0	0	0
3	3	2009	2	0	0	0	0	0	0	0	0	0	0	0		1	1		0	0	0	0	0	0	0	0	0	0	0
3	3	2009	2	0	0	0	0	0	0	0	0	0	0	0		1	1		0	0	0	0	0	0	0	0	0	0	0
3	3	2009	2	0	0	0	0	0	0	0	0	0	0	0		1	1		0	0	0	0	0	0	0	0	0	0	0
3	3	2009	2	0	0	0	0	0	0	0	0	0	0	0		1	1		0	0	0	0	0	0	0	0	0	0	0
3	3	2009	2	0	0	0	0	0	0	0	0	0	0	0		1	1		0	0	0	0	0	0	0	0	0	0	0
3	3	2009	2	0	0	0	0	0	0	0	0	0	0	0		1	1		0	0	0	0	0	0	0	0	0	0	0
3	3	2009	2	0	0	0	0	0	0	0	0	0	0	0		1	1		0	0	0	0	0	0	0	0	0	0	0
3	3	2009	2	0	0	0	0	0	0	0	0	0	0	0		1	1		0	0	0	0	0	0	0	0	0	0	0
3	3	2009	2	0	0	0	0	0	0	0	0	0	0	0		1	1		0	0	0	0	0	0	0	0	0	0	0
3	3	2009	2	0	0	0	0	0	0	0	0	0	0	0		1	1		0	0	0	0	0	0	0	0	0	0	0
3	3	2009	2	0	0	0	0	0	0	0	0	0	0	0		1	1		0	0	0	0	0	0	0	0	0	0	0
3	3	2009	2	0	0	0	0	0	0	0	0	0	0	0		1	1		0	0	0	0	0	0	0	0	0	0	0
3	3	2009	2	0	0	0	0	0	0	0	0	0	0	0		1	1		0	0	0	0	0	0	0	0	0	0	0
3	3	2009	2	0	0	0	0	0	0	0	0	0	0	0		1	1		0	0	0	0	0	0	0	0	0	0	0
3	3	2009	2	0	0	0	0	0	0	0	0	0	0	0		1	1		0	0	0	0	0	0	0	0	0	0	0
3	3	2009	2	0	0	0	0	0	0	0	0	0	0	0		1	1		0	0	0	0	0	0	0	0	0	0	0
3	3	2009	2	0	0	0	0	0	0	0	0	0	0	0		1	1		0	0	0	0	0	0	0	0	0	0	0
3	3	2009	2	0	0	0	0	0	0	0	0	0	0	0		1	1		0	0	0	0	0	0	0	0	0	0	0
3	3	2009	2	0	0	0	0	0	0	0	0	0	0	0		1	1		0	0	0	0	0	0	0	0	0	0	0
3	3	2009	2	0	0	0	0	0	0	0	0	0	0	0		1	1		0	0	0	0	0	0	0	0	0	0	0
3	3	2009	2	0	0	0	0	0	0	0	0	0	0	0		1	1		0	0	0	0	0	0	0	0	0	0	0
3	3	2009	2	0	0	0	0	0	0	0	0	0	0	0		1	1		0	0	0	0	0	0	0	0	0	0	0
3	3	2009	2	0	0	0	0	0	0	0	0	0	0	0		1	1		0	0	0	0	0	0	0	0	0	0	0
3	3	2009	2	0	0	0	0	0	0	0	0	0	0	0		1	1		0	0	0	0	0	0	0	0	0	0	0
3	3	2009	2	0	0	0	0	0	0	0	0	0	0	0		1	1		0	0	0	0	0	0	0	0	0	0	0
3	3	2009	2	0	0	0	0	0	0	0	0	0	0	0		1	1		0	0	0	0	0	0	0	0	0	0	0
3	3	2009	2	0	0	0	0	0	0	0	0	0	0	0		1	1		0	0	0	0	0	0	0	0	0	0	0
3	3	2009	2	0	0	0	0	0	0	0	0	0	0	0		1	1		0	0	0	0	0	0	0	0	0	0	0
3	3	2009	2	0	0	0	0	0	0	0	0	0	0	0		1	1		0	0	0	0	0	0	0	0	0	0	0
3	3	2009	2	0	0	0	0	0	0	0	0	0	0	0		1	1		0	0	0	0	0	0	0	0	0	0	0
3	3	2009	2	0	0	0	0	0	0	0	0	0	0	0		1	1		0	0	0	0	0	0	0	0	0	0	0
3	3	2009	2	0	0	0	0	0	0	0	0	0	0	0		1	1		0	0	0	0	0	0	0	0	0	0	0
3	3	2009	2	0	0	0	0	0	0	0	0	0	0	0		1	1		0	0	0	0	0	0	0	0	0	0	0
3	3	2009	2	0	0	0	0	0	0	0	0	0	0	0		1	1		0	0	0	0	0	0	0	0	0	0	0
3	3	2009	2	0	0	0	0	0	0	0	0	0	0	0		1	1		0	0	0	0	0	0	0	0	0	0	0
3	3	2009	2	0	0	0	0	0	0	0	0	0	0	0		1	1		0	0	0	0	0	0	0	0	0	0	0
3	3	2009	2	0	0	0	0	0	0	0	0	0	0	0		1	1		0	0	0	0	0	0	0	0	0	0	0
3	3	2009	2	0	0	0	0	0	0	0	0	0	0	0		1	1		0	0	0	0	0	0	0	0	0	0	0
3	3	2009	2	0	0	0	0	0	0	0	0	0	0	0		1	1		0	0	0	0	0	0	0	0	0	0	0
3	3	2009	2	0	0	0	0	0	0	0	0	0	0	0		1	1		0	0	0	0	0	0	0	0	0	0	0
3	3	2009	2	0	0	0	0	0	0	0	0	0	0	0		1	1		0	0	0	0	0	0	0	0	0	0	0
3	3	2009	2	0	0	0	0	0	0	0	0	0	0	0		1	1		0	0	0	0	0	0	0	0	0	0	0
3	3	2009	2	0	0	0	0	0	0	0	0	0	0	0		1	1		0	0	0	0	0	0	0	0	0	0	0
3	3	2009	2	0	0	0	0	0	0	0	0	0	0	0		1	1		0	0	0	0	0	0	0	0	0	0	0
3	3	2009	2	0	0	0	0	0	0	0	0	0	0	0		1	1		0	0	0	0	0	0	0	0	0	0	0
3	3	2009	2	0	0	0	0	0	0	0	0	0	0	0		1	1		0	0	0	0	0	0	0	0	0	0	0
3	3	2009	2	0	0	0	0	0	0	0	0	0	0	0		1	1		0	0	0	0	0	0	0	0	0	0	0
3	3	2009	2	0	0	0	0	0	0	0	0	0	0	0		1	1		0	0	0	0	0	0	0	0	0	0	0
3	3	2009	2	0	0	0	0	0	0	0	0	0	0	0		1	1		0	0	0	0	0	0	0	0	0	0	0
3	3	2009	2	0	0	0	0	0	0	0	0	0	0	0		1	1		0	0	0	0	0	0	0	0	0	0	0
3	3	2009	2	0	0	0	0	0	0	0	0	0	0	0		1	1		0	0	0	0	0	0	0	0	0	0	0
3	3	2009	2	0	0	0	0	0	0	0	0	0	0	0		1	1		0	0	0	0	0	0	0	0	0	0	0
3	3	2009	2	0	0	0	0	0	0	0	0	0	0	0		1	1		0	0	0	0	0	0	0	0	0	0	0
3	3	2009	2	0	0	0	0	0	0	0	0	0	0	0		1	1		0	0	0	0	0	0	0	0	0	0	0
3	3	2009	2	0	0	0	0	0	0	0	0	0	0	0		1	1		0	0	0	0	0	0	0	0	0	0	0
3	3	2009	2	0	0	0	0	0	0	0	0	0	0	0		1	1		0	0	0	0	0	0	0	0	0	0	0
3	3	2009	2	0	0	0	0	0	0	0	0	0	0	0		1	1		0	0	0	0	0	0	0	0	0	0	0
3	3	2009	2	0	0	0	0	0	0	0	0	0	0	0		1	1		0	0	0	0	0	0	0	0	0	0	0
3	3	2009	2	0	0	0	0	0	0	0	0	0	0	0		1	1		0	0	0	0	0	0	0	0	0	0	0
3	3	2009	2	0	0	0	0	0	0	0	0	0	0	0		1	1		0	0	0	0	0	0	0	0	0	0	0
3	3	2009	2	0	0	0	0	0	0	0	0	0	0	0		1	1		0	0	0	0	0	0	0	0	0	0	0
3	3	2009	2	0	0	0	0	0	0	0	0	0	0	0		1	1		0	0	0	0	0	0	0	0	0	0	0
3	3	2009	2	0	0	0	0	0	0	0	0	0	0	0		1	1		0	0	0	0	0	0	0	0	0	0	0
3	3	2009	2	0	0	0	0	0	0	0	0	0	0	0		1	1		0	0	0	0	0	0	0	0	0	0	0
3	3	2009	2	0	0	0	0	0	0	0	0	0	0	0		1	1		0	0	0	0	0	0	0	0	0	0	0
3	3	2009	2	0	0	0	0	0	0	0	0	0	0	0		1	1		0	0	0	0	0	0	0	0	0	0	0
3	3	2009	2	0	0	0	0	0	0	0	0	0	0	0		1	1		0	0	0	0	0	0	0	0	0	0	0
3	3	2009	2	0	0	0	0	0	0	0	0	0	0	0		1	1		0	0	0	0	0	0	0	0	0	0	0
3	3	2009	2	0	0	0	0	0	0	0	0	0	0	0		1	1		0	0	0	0	0	0	0	0	0	0	0
3	3	2009	2	0	0	0	0	0	0	0	0	0	0	0		1	1		0	0	0	0	0	0	0	0	0	0	0
3	3	2009	2	0	0	0	0	0	0	0	0	0	0	0		1	1		0	0	0	0	0	0	0	0	0	0	0
3	3	2009	2	0	0	0	0	0	0	0	0	0	0	0		1	1		0	0	0	0	0	0	0	0	0	0	0
3	3	2009	2	0	0	0	0	0	0	0	0	0	0	0		1	1		0	0	0	0	0	0	0	0	0	0	0
3	3	2009	2	0	0	0	0	0	0	0	0	0	0	0		1	1		0	0	0	0	0	0	0	0	0	0	0
3	3	2009	2	0	0	0	0	0	0	0	0	0	0	0		1	1		0	0	0	0	0	0	0	0	0	0	0
3	3	2009	2	0	0	0	0	0	0	0	0	0	0	0		1	1		0	0	0	0	0	0	0	0	0	0	0
3	3	2009	2	0	0	0	0	0	0	0	0	0	0	0		1	1		0	0	0	0	0	0	0	0	0	0	0
3	3	2009	2	0	0	0	0	0	0	0	0	0	0	0		1	1		0	0	0	0	0	0	0	0	0	0	0
3	3	2009	2	0	0	0	0	0	0	0	0	0	0	0		1	1		0	0	0	0	0	0	0	0	0	0	0
3	3	2009	2	0	0	0	0	0	0	0	0	0	0	0		1	1		0	0	0	0	0	0	0	0	0	0	0
3	3	2009	2	0	0	0	0	0	0	0	0	0	0	0		1	1		0	0	0	0	0	0	0	0	0	0	0
3	3	2009	2	0	0	0	0	0	0	0	0	0	0	0		1	1		0	0	0	0	0	0	0	0	0	0	0
3	3	2009	2	0	0	0	0	0	0	0	0	0	0	0		1	1		0	0	0	0	0	0	0	0	0	0	0
3	3	2009	2	0	0	0	0	0	0	0	0	0	0	0		1	1		0	0	0	0	0	0	0	0	0	0	0
3	3	2009	2	0	0	0	0	0	0	0	0	0	0	0		1	1		0	0	0	0	0	0	0	0	0	0	0
3	3	2009	2	0	0	0	0	0	0	0	0	0	0	0		1	1		0	0	0	0	0	0	0	0	0	0	0
3	3	2009	2	0	0	0	0	0	0	0	0	0	0	0		1	1		0	0	0	0	0	0	0	0	0	0	0
3	3	2009	2	0	0	0	0	0	0	0	0	0	0	0		1	1		0	0	0	0	0	0	0	0	0	0	0
3	3	2009	2	0	0	0	0	0	0	0	0	0	0	0		1	1		0	0	0	0	0	0	0	0	0	0	0
3	3	2009	2	0	0	0	0	0	0	0	0	0	0	0		1	1		0	0	0	0	0	0	0	0	0	0	0
3	3	2009	2	0	0	0	0	0	0	0	0	0	0	0		1	1		0	0	0	0	0	0	0	0	0	0	0
3	3	2009	2	0	0	0	0	0	0	0	0	0	0	0		1	1		0	0	0	0	0	0	0	0	0	0	0
3	3	2009	2	0	0	0	0	0	0	0	0	0	0	0		1	1		0	0	0	0	0	0	0	0	0	0	0
3	3	2009	2	0	0	0	0	0	0	0	0	0	0	0		1	1		0	0	0	0	0	0	0	0	0	0	0
3	3	2009	2	0	0	0	0	0	0	0	0	0	0	0		1	1		0	0	0	0	0	0	0	0	0	0	0
3	3	2009	2	0	0	0	0	0	0	0	0	0	0	0		1	1		0	0	0	0	0	0	0	0	0	0	0
3	3	2009	2	0	0	0	0	0	0	0	0	0	0	0		1	1		0	0	0	0	0	0	0	0	0	0	0
3	3	2009	2	0	0	0	0	0	0	0	0	0	0	0		1	1		0	0	0	0	0	0	0	0	0	0	0
3	3	2009	2	0	0	0	0	0	0	0	0	0	0	0		1	1		0	0	0	0	0	0	0	0	0	0	0
3	3	2009	2	0	0	0	0	0	0	0	0	0	0	0		1	1		0	0	0	0	0	0	0	0	0	0	0
3	3	2009	2	0	0	0	0	0	0	0	0	0	0	0		1	1		0	0	0	0	0	0	0	0	0	0	0
3	3	2009	2	0	0	0	0	0	0	0	0	0	0	0		1	1		0	0	0	0	0	0	0	0	0	0	0
3	3	2009	2	0	0	0	0	0	0	0	0	0	0	0		1	1		0	0	0	0	0	0	0	0	0	0	0
3	3	2009	2	0	0	0	0	0	0	0	0	0	0	0		1	1		0	0	0	0	0	0	0	0	0	0	0
3	3	2009	2	0	0	0	0	0	0	0	0	0	0	0		1	1		0	0	0	0	0	0	0	0	0	0	0
3	4	2009	2	2	0	0	0	0	0	0	0	0	0	2	1	1	1		1	1	0	0	0	0	0	0	0	0	0	2	2
3	4	2009	2	1	0	0	0	0	0	0	0	0	0	1	1	1	1		1	1	0	0	0	0	0	0	0	0	0	1	1
3	4	2009	2	1	0	0	0	0	0	0	0	0	0	1	1	2	1	OVIGEROUS	1	1	0	0	0	0	0	0	0	0	0	1	1
3	4	2009	2	1	0	0	0	0	0	0	0	0	0	1	1	2	1	OVULATING	1	1	0	0	0	0	0	0	0	0	0	1	1
3	4	2009	2	1	0	0	0	0	0	0	0	0	0	1	1	2	1	OVIGEROUS	1	1	0	0	0	0	0	0	0	0	0	1	1
3	4	2009	2	1	0	0	0	0	0	0	0	0	0	1	1	2	1	OVIGEROUS	1	1	0	0	0	0	0	0	0	0	0	1	1
3	4	2009	2	0	2	0	0	0	0	0	0	0	0	2	1	2	1	OVIGEROUS	1	0	1	0	0	0	0	0	0	0	0	2		2
3	4	2009	2	0	0	0	0	0	0	0	0	0	0	0		1	1		0	0	0	0	0	0	0	0	0	0	0
3	4	2009	2	0	0	0	0	0	0	0	0	0	0	0		1	1		0	0	0	0	0	0	0	0	0	0	0
3	4	2009	2	0	0	0	0	0	0	0	0	0	0	0		2	1	OVIGEROUS	0	0	0	0	0	0	0	0	0	0	0
3	5	2009	2	1	0	0	0	0	0	0	0	0	0	1	1	1	1		1	1	0	0	0	0	0	0	0	0	0	1	1
3	5	2009	2	2	0	0	0	0	0	0	0	0	0	2	1	1	1		1	1	0	0	0	0	0	0	0	0	0	2	2
3	5	2009	2	1	0	0	0	0	1	0	0	0	0	2	2	2	1	OVIGEROUS	1	1	0	0	0	0	1	0	0	0	0	2	1					1
3	5	2009	2	1	0	0	0	0	0	0	0	0	0	1	1	2	1		1	1	0	0	0	0	0	0	0	0	0	1	1
3	5	2009	2	2	0	0	0	0	0	2	0	0	0	4	2	2	1	ALGO OVADA	1	1	0	0	0	0	0	1	0	0	0	4	2						2
3	5	2009	2	1	0	0	0	0	1	1	0	0	0	3	3	2	1	OVIGEROUS	1	1	0	0	0	0	1	1	0	0	0	3	1					1	1
3	5	2009	2	0	0	0	0	0	0	1	0	0	0	1	1	2	1	OVIGEROUS	1	0	0	0	0	0	0	1	0	0	0	1							1
3	5	2009	2	0	0	0	0	0	0	1	0	0	0	1	1	2	1	OVIGEROUS	1	0	0	0	0	0	0	1	0	0	0	1							1
3	5	2009	2	0	0	0	0	0	1	0	0	0	0	1	1	2	1	OVIGEROUS	1	0	0	0	0	0	1	0	0	0	0	1						1
3	5	2009	2	0	0	0	0	0	0	1	0	0	0	1	1	2	1	OVIGEROUS	1	0	0	0	0	0	0	1	0	0	0	1							1
3	5	2009	2	1	0	0	0	0	0	1	0	0	0	2	2	2	1	OVIGEROUS	1	1	0	0	0	0	0	1	0	0	0	2	1						1
3	5	2009	2	0	0	1	0	0	0	0	0	0	0	1	1	2	1	OVULATING	1	0	0	1	0	0	0	0	0	0	0	1			1
3	5	2009	2	1	0	0	0	0	0	1	0	0	0	2	2	2	1	OVIGEROUS	1	1	0	0	0	0	0	1	0	0	0	2	1						1
3	5	2009	2	0	0	0	0	0	0	1	0	0	0	1	1	2	1	OVIGEROUS	1	0	0	0	0	0	0	1	0	0	0	1							1
3	5	2009	2	2	0	0	0	0	1	0	0	0	0	3	2	2	1	OVIGEROUS	1	1	0	0	0	0	1	0	0	0	0	3	2					1
3	5	2009	2	1	0	0	0	0	1	1	0	0	0	3	3	2	1	BB	1	1	0	0	0	0	1	1	0	0	0	3	1					1	1
3	5	2009	2	1	0	0	0	0	0	1	0	0	0	2	2	2	1	BB	1	1	0	0	0	0	0	1	0	0	0	2	1						1
3	5	2009	2	1	0	0	0	0	0	1	0	0	0	2	2	2	1	BB	1	1	0	0	0	0	0	1	0	0	0	2	1						1
3	5	2009	2	0	0	0	0	0	1	0	0	0	0	1	1	2	1	OVIGEROUS	1	0	0	0	0	0	1	0	0	0	0	1						1
3	5	2009	2	0	0	0	0	0	0	1	0	0	0	1	1	2	1	BB	1	0	0	0	0	0	0	1	0	0	0	1							1
3	5	2009	2	1	0	0	0	0	0	1	0	0	0	2	2	2	1	OVIGEROUS	1	1	0	0	0	0	0	1	0	0	0	2	1						1
3	5	2009	2	1	0	0	0	0	0	2	0	0	0	3	2	2	1	OVIGEROUS	1	1	0	0	0	0	0	1	0	0	0	3	1						2
3	5	2009	2	2	0	0	0	0	0	0	0	0	0	2	1	2	1	BB	1	1	0	0	0	0	0	0	0	0	0	2	2
3	5	2009	2	0	0	0	0	0	1	0	0	0	0	1	1	2	1	OVULATING	1	0	0	0	0	0	1	0	0	0	0	1						1
3	5	2009	2	3	0	0	0	0	0	0	0	0	0	3	1	2	1	BB	1	1	0	0	0	0	0	0	0	0	0	3	3
3	5	2009	2	0	0	0	0	0	0	1	0	0	0	1	1	1	1		1	0	0	0	0	0	0	1	0	0	0	1							1
3	5	2009	2	1	0	0	0	0	0	1	0	0	0	2	2	1	1		1	1	0	0	0	0	0	1	0	0	0	2	1						1
3	5	2009	2	0	0	0	0	0	0	1	0	0	0	1	1	1	1		1	0	0	0	0	0	0	1	0	0	0	1							1
3	5	2009	2	1	0	0	0	0	0	1	0	0	0	2	2	1	1		1	1	0	0	0	0	0	1	0	0	0	2	1						1
3	5	2009	2	0	0	0	0	0	0	1	0	0	0	1	1	1	1		1	0	0	0	0	0	0	1	0	0	0	1							1
3	5	2009	2	1	0	0	0	0	0	1	0	0	0	2	2	1	1		1	1	0	0	0	0	0	1	0	0	0	2	1						1
3	5	2009	2	0	0	0	0	0	0	1	0	0	0	1	1	1	1		1	0	0	0	0	0	0	1	0	0	0	1							1
3	5	2009	2	1	0	0	0	0	0	0	0	0	0	1	1	1	1		1	1	0	0	0	0	0	0	0	0	0	1	1
3	5	2009	2	0	0	0	0	0	0	1	0	0	0	1	1	1	1		1	0	0	0	0	0	0	1	0	0	0	1							1
3	5	2009	2	1	0	0	0	0	1	0	0	0	0	2	2	1	1		1	1	0	0	0	0	1	0	0	0	0	2	1					1
3	5	2009	2	0	0	1	0	0	0	0	0	0	0	1	1	1	1		1	0	0	1	0	0	0	0	0	0	0	1			1
3	5	2009	2	1	0	0	0	0	0	0	0	0	0	1	1	1	1		1	1	0	0	0	0	0	0	0	0	0	1	1
3	5	2009	2	1	0	0	0	0	0	0	0	0	0	1	1	1	1		1	1	0	0	0	0	0	0	0	0	0	1	1
3	5	2009	2	1	0	0	0	0	1	0	0	0	0	2	2	1	1		1	1	0	0	0	0	1	0	0	0	0	2	1					1
3	5	2009	2	1	1	0	0	0	0	1	0	0	0	3	3	1	1		1	1	1	0	0	0	0	1	0	0	0	3	1	1					1
3	5	2009	2	3	0	0	0	0	0	0	0	0	0	3	1	1	1		1	1	0	0	0	0	0	0	0	0	0	3	3
3	5	2009	2	1	0	1	0	0	0	1	0	0	0	3	3	1	1		1	1	0	1	0	0	0	1	0	0	0	3	1		1				1
3	5	2009	2	0	0	0	0	0	0	3	0	0	0	3	1	1	1		1	0	0	0	0	0	0	1	0	0	0	3							3
3	5	2009	2	1	0	0	0	0	1	0	0	0	0	2	2	1	1		1	1	0	0	0	0	1	0	0	0	0	2	1					1
3	5	2009	2	1	0	0	0	0	0	0	0	0	0	1	1	1	1		1	1	0	0	0	0	0	0	0	0	0	1	1
3	5	2009	2	4	0	0	0	0	0	1	0	0	0	5	2	1	1		1	1	0	0	0	0	0	1	0	0	0	5	4						1
3	5	2009	2	1	0	0	0	0	0	1	0	0	0	2	2	1	1		1	1	0	0	0	0	0	1	0	0	0	2	1						1
3	5	2009	2	0	1	0	0	0	0	1	0	0	0	2	2	1	1		1	0	1	0	0	0	0	1	0	0	0	2		1					1
3	5	2009	2	2	0	0	0	0	0	0	0	0	0	2	1	1	1		1	1	0	0	0	0	0	0	0	0	0	2	2
3	5	2009	2	1	0	0	0	0	0	0	0	0	0	1	1	1	1		1	1	0	0	0	0	0	0	0	0	0	1	1
3	5	2009	2	0	0	0	0	0	0	0	0	0	0	0		1	1		0	0	0	0	0	0	0	0	0	0	0
3	5	2009	2	0	0	0	0	0	0	0	0	0	0	0		1	1		0	0	0	0	0	0	0	0	0	0	0
3	5	2009	2	0	0	0	0	0	0	0	0	0	0	0		1	1		0	0	0	0	0	0	0	0	0	0	0
3	5	2009	2	0	0	0	0	0	0	0	0	0	0	0		1	1		0	0	0	0	0	0	0	0	0	0	0
3	5	2009	2	0	0	0	0	0	0	0	0	0	0	0		1	1		0	0	0	0	0	0	0	0	0	0	0
3	5	2009	2	0	0	0	0	0	0	0	0	0	0	0		1	1		0	0	0	0	0	0	0	0	0	0	0
3	5	2009	2	0	0	0	0	0	0	0	0	0	0	0		1	1		0	0	0	0	0	0	0	0	0	0	0
3	5	2009	2	0	0	0	0	0	0	0	0	0	0	0		1	1		0	0	0	0	0	0	0	0	0	0	0
3	5	2009	2	0	0	0	0	0	0	0	0	0	0	0		1	1		0	0	0	0	0	0	0	0	0	0	0
3	5	2009	2	0	0	0	0	0	0	0	0	0	0	0		1	1		0	0	0	0	0	0	0	0	0	0	0
3	5	2009	2	0	0	0	0	0	0	0	0	0	0	0		1	1		0	0	0	0	0	0	0	0	0	0	0
3	5	2009	2	0	0	0	0	0	0	0	0	0	0	0		1	1		0	0	0	0	0	0	0	0	0	0	0
3	5	2009	2	0	0	0	0	0	0	0	0	0	0	0		1	1		0	0	0	0	0	0	0	0	0	0	0
3	5	2009	2	0	0	0	0	0	0	0	0	0	0	0		1	1		0	0	0	0	0	0	0	0	0	0	0
3	5	2009	2	0	0	0	0	0	0	0	0	0	0	0		2	1	OVIGEROUS	0	0	0	0	0	0	0	0	0	0	0
3	5	2009	2	0	0	0	0	0	0	0	0	0	0	0		2	1	OVIGEROUS	0	0	0	0	0	0	0	0	0	0	0
3	5	2009	2	0	0	0	0	0	0	0	0	0	0	0		2	1	OVIGEROUS	0	0	0	0	0	0	0	0	0	0	0
3	5	2009	2	0	0	0	0	0	0	0	0	0	0	0		2	1	OVIGEROUS	0	0	0	0	0	0	0	0	0	0	0

## Sheet: JUV-AF MESES COEX
code	month	year	specie	A FL	A FF	A WS	A BG	A FT	A EA	A AT	A AM	A GS	A GSP	A all/M	SR count	sex	stage	reprod	PRESENCE	P FL	P FF	P WS	P BG	P FT	P EA	P AT	P AM	P GS	P GSP	INTENSITY	I FL	I FF	I WS	I BG	I FT	I EA	I AT	I AM	I GS	I GSP
3	1	2009	1	0	0	0	0	0	0	0	0	0	0	0		2	2		0	0	0	0	0	0	0	0	0	0	0
3	1	2009	1	0	0	0	0	0	0	0	0	0	0	0		2	2		0	0	0	0	0	0	0	0	0	0	0
3	1	2009	1	0	0	0	0	0	0	0	0	0	0	0		2	2		0	0	0	0	0	0	0	0	0	0	0
3	1	2009	1	0	0	0	0	0	0	0	0	0	0	0		2	2		0	0	0	0	0	0	0	0	0	0	0
3	1	2009	1	0	0	0	0	0	0	0	0	0	0	0		2	2		0	0	0	0	0	0	0	0	0	0	0
3	1	2009	1	0	0	0	0	0	0	0	0	0	0	0		2	2		0	0	0	0	0	0	0	0	0	0	0
3	1	2009	1	0	0	0	0	0	0	0	0	0	0	0		2	2		0	0	0	0	0	0	0	0	0	0	0
3	1	2009	1	0	0	0	0	0	0	0	0	0	0	0		2	2		0	0	0	0	0	0	0	0	0	0	0
3	1	2009	1	0	0	0	0	0	0	0	0	0	0	0		2	2		0	0	0	0	0	0	0	0	0	0	0
3	1	2009	1	0	0	0	0	0	0	0	0	0	0	0		2	2		0	0	0	0	0	0	0	0	0	0	0
3	1	2009	1	0	0	0	0	0	0	0	0	0	0	0		2	2		0	0	0	0	0	0	0	0	0	0	0
3	1	2009	1	0	0	0	0	0	0	0	0	0	0	0		2	2		0	0	0	0	0	0	0	0	0	0	0
3	1	2009	1	0	0	0	0	0	0	0	0	0	0	0		2	2		0	0	0	0	0	0	0	0	0	0	0
3	1	2009	1	0	0	0	0	0	0	0	0	0	0	0		2	2		0	0	0	0	0	0	0	0	0	0	0
3	1	2009	1	0	0	0	0	0	0	0	0	0	0	0		2	2		0	0	0	0	0	0	0	0	0	0	0
3	1	2009	1	0	0	0	0	0	0	0	0	0	0	0		2	2		0	0	0	0	0	0	0	0	0	0	0
3	1	2009	1	0	0	0	0	0	0	0	0	0	0	0		2	2		0	0	0	0	0	0	0	0	0	0	0
3	1	2009	1	0	0	0	0	0	0	0	0	0	0	0		2	2		0	0	0	0	0	0	0	0	0	0	0
3	1	2009	1	0	0	0	0	0	0	0	0	0	0	0		2	2		0	0	0	0	0	0	0	0	0	0	0
3	1	2009	1	0	0	0	0	0	0	0	0	0	0	0		2	2		0	0	0	0	0	0	0	0	0	0	0
3	1	2009	1	0	0	0	0	0	0	0	0	0	0	0		2	2		0	0	0	0	0	0	0	0	0	0	0
3	1	2009	1	0	0	0	0	0	0	0	0	0	0	0		2	2		0	0	0	0	0	0	0	0	0	0	0
3	1	2009	1	0	0	0	0	0	0	0	0	0	0	0		2	2		0	0	0	0	0	0	0	0	0	0	0
3	1	2009	1	0	0	0	0	0	0	0	0	0	0	0		2	2		0	0	0	0	0	0	0	0	0	0	0
3	1	2009	1	0	0	0	0	0	0	0	0	0	0	0		2	2		0	0	0	0	0	0	0	0	0	0	0
3	1	2009	1	0	0	0	0	0	0	0	0	0	0	0		2	2		0	0	0	0	0	0	0	0	0	0	0
3	1	2009	1	0	0	0	0	0	0	0	0	0	0	0		2	2		0	0	0	0	0	0	0	0	0	0	0
3	1	2009	1	0	0	0	0	0	0	0	0	0	0	0		2	2		0	0	0	0	0	0	0	0	0	0	0
3	1	2009	1	0	0	0	0	0	0	0	0	0	0	0		2	2		0	0	0	0	0	0	0	0	0	0	0
3	1	2009	1	0	0	0	0	0	0	0	0	0	0	0		2	2		0	0	0	0	0	0	0	0	0	0	0
3	1	2009	1	0	0	0	0	0	0	0	0	0	0	0		2	2		0	0	0	0	0	0	0	0	0	0	0
3	1	2009	1	0	0	0	0	0	0	0	0	0	0	0		2	2		0	0	0	0	0	0	0	0	0	0	0
3	1	2009	1	0	0	0	0	0	0	0	0	0	0	0		2	2		0	0	0	0	0	0	0	0	0	0	0
3	1	2009	1	0	0	0	0	0	0	0	0	0	0	0		2	2		0	0	0	0	0	0	0	0	0	0	0
3	1	2009	1	0	0	0	0	0	0	0	0	0	0	0		2	2		0	0	0	0	0	0	0	0	0	0	0
3	1	2009	1	0	0	0	0	0	0	0	0	0	0	0		1	2		0	0	0	0	0	0	0	0	0	0	0
3	1	2009	1	0	0	0	0	0	0	0	0	0	0	0		1	2		0	0	0	0	0	0	0	0	0	0	0
3	1	2009	1	0	0	0	0	0	0	0	0	0	0	0		1	2		0	0	0	0	0	0	0	0	0	0	0
3	1	2009	1	0	0	0	0	0	0	0	0	0	0	0		1	2		0	0	0	0	0	0	0	0	0	0	0
3	1	2009	1	0	0	0	0	0	0	0	0	0	0	0		1	2		0	0	0	0	0	0	0	0	0	0	0
3	1	2009	1	0	0	0	0	0	0	0	0	0	0	0		1	2		0	0	0	0	0	0	0	0	0	0	0
3	1	2009	1	0	0	0	0	0	0	0	0	0	0	0		1	2		0	0	0	0	0	0	0	0	0	0	0
3	1	2009	1	0	0	0	0	0	0	0	0	0	0	0		1	2		0	0	0	0	0	0	0	0	0	0	0
3	1	2009	1	0	0	0	0	0	0	0	0	0	0	0		1	2		0	0	0	0	0	0	0	0	0	0	0
3	1	2009	1	0	0	0	0	0	0	0	0	0	0	0		1	2		0	0	0	0	0	0	0	0	0	0	0
3	1	2009	1	0	0	0	0	0	0	0	0	0	0	0		1	2		0	0	0	0	0	0	0	0	0	0	0
3	1	2009	1	0	0	0	0	0	0	0	0	0	0	0		1	2		0	0	0	0	0	0	0	0	0	0	0
3	1	2009	1	0	0	0	0	0	0	0	0	0	0	0		1	2		0	0	0	0	0	0	0	0	0	0	0
3	1	2009	1	0	0	0	0	0	0	0	0	0	0	0		1	2		0	0	0	0	0	0	0	0	0	0	0
3	1	2009	1	0	0	0	0	0	0	0	0	0	0	0		1	2		0	0	0	0	0	0	0	0	0	0	0
3	1	2009	1	0	0	0	0	0	0	0	0	0	0	0		1	2		0	0	0	0	0	0	0	0	0	0	0
3	1	2009	1	0	0	0	0	0	0	0	0	0	0	0		1	2		0	0	0	0	0	0	0	0	0	0	0
3	1	2009	1	0	0	0	0	0	0	0	0	0	0	0		1	2		0	0	0	0	0	0	0	0	0	0	0
3	1	2009	1	0	0	0	0	0	0	0	0	0	0	0		1	2		0	0	0	0	0	0	0	0	0	0	0
3	1	2009	1	0	0	0	0	0	0	0	0	0	0	0		1	2		0	0	0	0	0	0	0	0	0	0	0
3	1	2009	1	0	0	0	0	0	0	0	0	0	0	0		1	2		0	0	0	0	0	0	0	0	0	0	0
3	1	2009	1	0	0	0	0	0	0	0	0	0	0	0		1	2		0	0	0	0	0	0	0	0	0	0	0
3	1	2009	1	0	0	0	0	0	0	0	0	0	0	0		1	2		0	0	0	0	0	0	0	0	0	0	0
3	1	2009	1	0	0	0	0	0	0	0	0	0	0	0		1	2		0	0	0	0	0	0	0	0	0	0	0
3	1	2009	1	0	0	0	0	0	0	0	0	0	0	0		1	2		0	0	0	0	0	0	0	0	0	0	0
3	1	2009	1	0	0	0	0	0	0	0	0	0	0	0		1	2		0	0	0	0	0	0	0	0	0	0	0
3	1	2009	1	0	0	0	0	0	0	0	0	0	0	0		1	2		0	0	0	0	0	0	0	0	0	0	0
3	1	2009	1	0	0	0	0	0	0	0	0	0	0	0		1	2		0	0	0	0	0	0	0	0	0	0	0
3	1	2009	1	0	0	0	0	0	0	0	0	0	0	0		1	2		0	0	0	0	0	0	0	0	0	0	0
3	1	2009	1	0	0	0	0	0	0	0	0	0	0	0		1	2		0	0	0	0	0	0	0	0	0	0	0
3	1	2009	1	0	0	0	0	0	0	0	0	0	0	0		1	2		0	0	0	0	0	0	0	0	0	0	0
3	1	2009	1	0	0	0	0	0	0	0	0	0	0	0		1	2		0	0	0	0	0	0	0	0	0	0	0
3	1	2009	1	0	0	0	0	0	0	0	0	0	0	0		1	2		0	0	0	0	0	0	0	0	0	0	0
3	1	2009	1	0	0	0	0	0	0	0	0	0	0	0		1	2		0	0	0	0	0	0	0	0	0	0	0
3	1	2009	1	0	0	0	0	0	0	0	0	0	0	0		1	2		0	0	0	0	0	0	0	0	0	0	0
3	1	2009	1	0	0	0	0	0	0	0	0	0	0	0		1	2		0	0	0	0	0	0	0	0	0	0	0
3	1	2009	1	0	0	0	0	0	0	0	0	0	0	0		1	2		0	0	0	0	0	0	0	0	0	0	0
3	1	2009	1	0	0	0	0	0	0	0	0	0	0	0		1	2		0	0	0	0	0	0	0	0	0	0	0
3	1	2009	1	0	0	0	0	0	0	0	0	0	0	0		1	2		0	0	0	0	0	0	0	0	0	0	0
3	1	2009	1	0	0	0	0	0	0	0	0	0	0	0		1	2		0	0	0	0	0	0	0	0	0	0	0
3	1	2009	1	0	0	0	0	0	0	0	0	0	0	0		1	2		0	0	0	0	0	0	0	0	0	0	0
3	1	2009	1	0	0	0	0	0	0	0	0	0	0	0		1	2		0	0	0	0	0	0	0	0	0	0	0
3	1	2009	1	0	0	0	0	0	0	0	0	0	0	0		1	2		0	0	0	0	0	0	0	0	0	0	0
3	1	2009	1	0	0	0	0	0	0	0	0	0	0	0		1	2		0	0	0	0	0	0	0	0	0	0	0
3	1	2009	1	0	0	0	0	0	0	0	0	0	0	0		1	2		0	0	0	0	0	0	0	0	0	0	0
3	1	2009	1	0	0	0	0	0	0	0	0	0	0	0		1	2		0	0	0	0	0	0	0	0	0	0	0
3	1	2009	1	0	0	0	0	0	0	0	0	0	0	0		1	2		0	0	0	0	0	0	0	0	0	0	0
3	1	2009	1	0	0	0	0	0	0	0	0	0	0	0		1	2		0	0	0	0	0	0	0	0	0	0	0
3	1	2009	1	0	0	0	0	0	0	0	0	0	0	0		1	2		0	0	0	0	0	0	0	0	0	0	0
3	1	2009	1	0	0	0	0	0	0	0	0	0	0	0		1	2		0	0	0	0	0	0	0	0	0	0	0
3	1	2009	1	0	0	0	0	0	0	0	0	0	0	0		1	2		0	0	0	0	0	0	0	0	0	0	0
3	1	2009	1	0	0	0	0	0	0	0	0	0	0	0		1	2		0	0	0	0	0	0	0	0	0	0	0
3	1	2009	1	0	0	0	0	0	0	0	0	0	0	0		1	2		0	0	0	0	0	0	0	0	0	0	0
3	1	2009	1	0	0	0	0	0	0	0	0	0	0	0		1	2		0	0	0	0	0	0	0	0	0	0	0
3	1	2009	1	0	0	0	0	0	0	0	0	0	0	0		1	2		0	0	0	0	0	0	0	0	0	0	0
3	1	2009	1	0	0	0	0	0	0	0	0	0	0	0		1	2		0	0	0	0	0	0	0	0	0	0	0
3	1	2009	1	0	0	0	0	0	0	0	0	0	0	0		1	2		0	0	0	0	0	0	0	0	0	0	0
3	1	2009	1	0	0	0	0	0	0	0	0	0	0	0		1	2		0	0	0	0	0	0	0	0	0	0	0
3	1	2009	1	0	0	0	0	0	0	0	0	0	0	0		1	2		0	0	0	0	0	0	0	0	0	0	0
3	1	2009	1	0	0	0	0	0	0	0	0	0	0	0		1	2		0	0	0	0	0	0	0	0	0	0	0
3	1	2009	1	0	0	0	0	0	0	0	0	0	0	0		1	2		0	0	0	0	0	0	0	0	0	0	0
3	1	2009	1	0	0	0	0	0	0	0	0	0	0	0		1	2		0	0	0	0	0	0	0	0	0	0	0
3	1	2009	1	0	0	0	0	0	0	0	0	0	0	0		1	2		0	0	0	0	0	0	0	0	0	0	0
3	1	2009	1	0	0	0	0	0	0	0	0	0	0	0		1	2		0	0	0	0	0	0	0	0	0	0	0
3	1	2009	1	0	0	0	0	0	0	0	0	0	0	0		1	2		0	0	0	0	0	0	0	0	0	0	0
3	1	2009	1	0	0	0	0	0	0	0	0	0	0	0		1	2		0	0	0	0	0	0	0	0	0	0	0
3	1	2009	1	0	0	0	0	0	0	0	0	0	0	0		1	2		0	0	0	0	0	0	0	0	0	0	0
3	1	2009	1	0	0	0	0	0	0	0	0	0	0	0		1	2		0	0	0	0	0	0	0	0	0	0	0
3	1	2009	1	0	0	0	0	0	0	0	0	0	0	0		1	2		0	0	0	0	0	0	0	0	0	0	0
3	1	2009	1	0	0	0	0	0	0	0	0	0	0	0		1	2		0	0	0	0	0	0	0	0	0	0	0
3	1	2009	1	0	0	0	0	0	0	0	0	0	0	0		1	2		0	0	0	0	0	0	0	0	0	0	0
3	1	2009	1	0	0	0	0	0	0	0	0	0	0	0		1	2		0	0	0	0	0	0	0	0	0	0	0
3	1	2009	1	0	0	0	0	0	0	0	0	0	0	0		1	2		0	0	0	0	0	0	0	0	0	0	0
3	1	2009	1	0	0	0	0	0	0	0	0	0	0	0		1	2		0	0	0	0	0	0	0	0	0	0	0
3	1	2009	1	0	0	0	0	0	0	0	0	0	0	0		1	2		0	0	0	0	0	0	0	0	0	0	0
3	1	2009	1	0	0	0	0	0	0	0	0	0	0	0		1	2		0	0	0	0	0	0	0	0	0	0	0
3	1	2009	1	0	0	0	0	0	0	0	0	0	0	0		1	2		0	0	0	0	0	0	0	0	0	0	0
3	1	2009	1	0	0	0	0	0	0	0	0	0	0	0		1	2		0	0	0	0	0	0	0	0	0	0	0
3	1	2009	1	0	0	0	0	0	0	0	0	0	0	0		1	2		0	0	0	0	0	0	0	0	0	0	0
3	1	2009	1	0	0	0	0	0	0	0	0	0	0	0		1	2		0	0	0	0	0	0	0	0	0	0	0
3	1	2009	1	0	0	0	0	0	0	0	0	0	0	0		1	2		0	0	0	0	0	0	0	0	0	0	0
3	1	2009	1	0	0	0	0	0	0	0	0	0	0	0		1	2		0	0	0	0	0	0	0	0	0	0	0
3	1	2009	1	0	0	0	0	0	0	0	0	0	0	0		1	2		0	0	0	0	0	0	0	0	0	0	0
3	1	2009	1	0	0	0	0	0	0	0	0	0	0	0		1	2		0	0	0	0	0	0	0	0	0	0	0
3	1	2009	1	0	0	0	0	0	0	0	0	0	0	0		1	2		0	0	0	0	0	0	0	0	0	0	0
3	1	2009	1	0	0	0	0	0	0	0	0	0	0	0		1	2		0	0	0	0	0	0	0	0	0	0	0
3	1	2009	1	0	0	0	0	0	0	0	0	0	0	0		1	2		0	0	0	0	0	0	0	0	0	0	0
3	1	2009	1	0	0	0	0	0	0	0	0	0	0	0		1	2		0	0	0	0	0	0	0	0	0	0	0
3	1	2009	1	0	0	0	0	0	0	0	0	0	0	0		1	2		0	0	0	0	0	0	0	0	0	0	0
3	1	2009	1	0	0	0	0	0	0	0	0	0	0	0		1	2		0	0	0	0	0	0	0	0	0	0	0
3	1	2009	1	0	0	0	0	0	0	0	0	0	0	0		1	2		0	0	0	0	0	0	0	0	0	0	0
3	1	2009	1	0	0	0	0	0	0	0	0	0	0	0		1	2		0	0	0	0	0	0	0	0	0	0	0
3	1	2009	1	0	0	0	0	0	0	0	0	0	0	0		1	2		0	0	0	0	0	0	0	0	0	0	0
3	1	2009	1	0	0	0	0	0	0	0	0	0	0	0		1	2		0	0	0	0	0	0	0	0	0	0	0
3	1	2009	1	0	0	0	0	0	0	0	0	0	0	0		1	2		0	0	0	0	0	0	0	0	0	0	0
3	1	2009	1	0	0	0	0	0	0	0	0	0	0	0		1	2		0	0	0	0	0	0	0	0	0	0	0
3	1	2009	1	0	0	0	0	0	0	0	0	0	0	0		1	2		0	0	0	0	0	0	0	0	0	0	0
3	1	2009	1	0	0	0	0	0	0	0	0	0	0	0		1	2		0	0	0	0	0	0	0	0	0	0	0
3	1	2009	1	0	0	0	0	0	0	0	0	0	0	0		1	2		0	0	0	0	0	0	0	0	0	0	0
3	2	2009	1	1	1	0	0	0	0	0	0	0	0	2	2	1	2		1	1	1	0	0	0	0	0	0	0	0	2	1	1
3	2	2009	1	1	0	0	0	0	0	0	0	0	0	1	1	2	2		1	1	0	0	0	0	0	0	0	0	0	1	1
3	2	2009	1	1	1	0	0	0	0	0	0	0	0	2	2	2	2		1	1	1	0	0	0	0	0	0	0	0	2	1	1
3	2	2009	1	1	0	0	0	0	0	0	0	0	0	1	1	1	2		1	1	0	0	0	0	0	0	0	0	0	1	1
3	2	2009	1	1	0	0	0	0	0	0	0	0	0	1	1	1	2		1	1	0	0	0	0	0	0	0	0	0	1	1
3	2	2009	1	1	1	0	0	0	0	0	0	0	0	2	2	1	2		1	1	1	0	0	0	0	0	0	0	0	2	1	1
3	2	2009	1	1	0	0	0	0	0	0	0	0	0	1	1	1	2		1	1	0	0	0	0	0	0	0	0	0	1	1
3	2	2009	1	1	0	0	0	0	0	0	0	0	0	1	1	1	2		1	1	0	0	0	0	0	0	0	0	0	1	1
3	2	2009	1	1	0	0	0	0	0	0	0	0	0	1	1	1	2		1	1	0	0	0	0	0	0	0	0	0	1	1
3	2	2009	1	0	0	0	0	0	0	0	0	0	1	1	1	2	2		1	0	0	0	0	0	0	0	0	0	1	1										1
3	2	2009	1	0	0	0	0	0	0	0	0	0	0	0		1	2		0	0	0	0	0	0	0	0	0	0	0
3	2	2009	1	0	0	0	0	0	0	0	0	0	0	0		1	2		0	0	0	0	0	0	0	0	0	0	0
3	2	2009	1	0	0	0	0	0	0	0	0	0	0	0		1	2		0	0	0	0	0	0	0	0	0	0	0
3	2	2009	1	0	0	0	0	0	0	0	0	0	0	0		1	2		0	0	0	0	0	0	0	0	0	0	0
3	2	2009	1	0	0	0	0	0	0	0	0	0	0	0		1	2		0	0	0	0	0	0	0	0	0	0	0
3	2	2009	1	0	0	0	0	0	0	0	0	0	0	0		1	2		0	0	0	0	0	0	0	0	0	0	0
3	2	2009	1	0	0	0	0	0	0	0	0	0	0	0		1	2		0	0	0	0	0	0	0	0	0	0	0
3	2	2009	1	0	0	0	0	0	0	0	0	0	0	0		1	2		0	0	0	0	0	0	0	0	0	0	0
3	2	2009	1	0	0	0	0	0	0	0	0	0	0	0		1	2		0	0	0	0	0	0	0	0	0	0	0
3	2	2009	1	0	0	0	0	0	0	0	0	0	0	0		1	2		0	0	0	0	0	0	0	0	0	0	0
3	2	2009	1	0	0	0	0	0	0	0	0	0	0	0		1	2		0	0	0	0	0	0	0	0	0	0	0
3	2	2009	1	0	0	0	0	0	0	0	0	0	0	0		1	2		0	0	0	0	0	0	0	0	0	0	0
3	2	2009	1	0	0	0	0	0	0	0	0	0	0	0		1	2		0	0	0	0	0	0	0	0	0	0	0
3	2	2009	1	0	0	0	0	0	0	0	0	0	0	0		1	2		0	0	0	0	0	0	0	0	0	0	0
3	2	2009	1	0	0	0	0	0	0	0	0	0	0	0		1	2		0	0	0	0	0	0	0	0	0	0	0
3	2	2009	1	0	0	0	0	0	0	0	0	0	0	0		1	2		0	0	0	0	0	0	0	0	0	0	0
3	2	2009	1	0	0	0	0	0	0	0	0	0	0	0		1	2		0	0	0	0	0	0	0	0	0	0	0
3	2	2009	1	0	0	0	0	0	0	0	0	0	0	0		1	2		0	0	0	0	0	0	0	0	0	0	0
3	2	2009	1	0	0	0	0	0	0	0	0	0	0	0		1	2		0	0	0	0	0	0	0	0	0	0	0
3	2	2009	1	0	0	0	0	0	0	0	0	0	0	0		1	2		0	0	0	0	0	0	0	0	0	0	0
3	2	2009	1	0	0	0	0	0	0	0	0	0	0	0		1	2		0	0	0	0	0	0	0	0	0	0	0
3	2	2009	1	0	0	0	0	0	0	0	0	0	0	0		1	2		0	0	0	0	0	0	0	0	0	0	0
3	2	2009	1	0	0	0	0	0	0	0	0	0	0	0		1	2		0	0	0	0	0	0	0	0	0	0	0
3	2	2009	1	0	0	0	0	0	0	0	0	0	0	0		1	2		0	0	0	0	0	0	0	0	0	0	0
3	2	2009	1	0	0	0	0	0	0	0	0	0	0	0		1	2		0	0	0	0	0	0	0	0	0	0	0
3	2	2009	1	0	0	0	0	0	0	0	0	0	0	0		1	2		0	0	0	0	0	0	0	0	0	0	0
3	2	2009	1	0	0	0	0	0	0	0	0	0	0	0		1	2		0	0	0	0	0	0	0	0	0	0	0
3	2	2009	1	0	0	0	0	0	0	0	0	0	0	0		1	2		0	0	0	0	0	0	0	0	0	0	0
3	2	2009	1	0	0	0	0	0	0	0	0	0	0	0		1	2		0	0	0	0	0	0	0	0	0	0	0
3	2	2009	1	0	0	0	0	0	0	0	0	0	0	0		1	2		0	0	0	0	0	0	0	0	0	0	0
3	2	2009	1	0	0	0	0	0	0	0	0	0	0	0		1	2		0	0	0	0	0	0	0	0	0	0	0
3	2	2009	1	0	0	0	0	0	0	0	0	0	0	0		1	2		0	0	0	0	0	0	0	0	0	0	0
3	2	2009	1	0	0	0	0	0	0	0	0	0	0	0		1	2		0	0	0	0	0	0	0	0	0	0	0
3	2	2009	1	0	0	0	0	0	0	0	0	0	0	0		1	2		0	0	0	0	0	0	0	0	0	0	0
3	2	2009	1	0	0	0	0	0	0	0	0	0	0	0		1	2		0	0	0	0	0	0	0	0	0	0	0
3	2	2009	1	0	0	0	0	0	0	0	0	0	0	0		1	2		0	0	0	0	0	0	0	0	0	0	0
3	2	2009	1	0	0	0	0	0	0	0	0	0	0	0		1	2		0	0	0	0	0	0	0	0	0	0	0
3	2	2009	1	0	0	0	0	0	0	0	0	0	0	0		1	2		0	0	0	0	0	0	0	0	0	0	0
3	2	2009	1	0	0	0	0	0	0	0	0	0	0	0		1	2		0	0	0	0	0	0	0	0	0	0	0
3	2	2009	1	0	0	0	0	0	0	0	0	0	0	0		1	2		0	0	0	0	0	0	0	0	0	0	0
3	2	2009	1	0	0	0	0	0	0	0	0	0	0	0		1	2		0	0	0	0	0	0	0	0	0	0	0
3	2	2009	1	0	0	0	0	0	0	0	0	0	0	0		1	2		0	0	0	0	0	0	0	0	0	0	0
3	2	2009	1	0	0	0	0	0	0	0	0	0	0	0		1	2		0	0	0	0	0	0	0	0	0	0	0
3	2	2009	1	0	0	0	0	0	0	0	0	0	0	0		1	2		0	0	0	0	0	0	0	0	0	0	0
3	2	2009	1	0	0	0	0	0	0	0	0	0	0	0		1	2		0	0	0	0	0	0	0	0	0	0	0
3	2	2009	1	0	0	0	0	0	0	0	0	0	0	0		1	2		0	0	0	0	0	0	0	0	0	0	0
3	2	2009	1	0	0	0	0	0	0	0	0	0	0	0		1	2		0	0	0	0	0	0	0	0	0	0	0
3	2	2009	1	0	0	0	0	0	0	0	0	0	0	0		1	2		0	0	0	0	0	0	0	0	0	0	0
3	2	2009	1	0	0	0	0	0	0	0	0	0	0	0		1	2		0	0	0	0	0	0	0	0	0	0	0
3	2	2009	1	0	0	0	0	0	0	0	0	0	0	0		1	2		0	0	0	0	0	0	0	0	0	0	0
3	2	2009	1	0	0	0	0	0	0	0	0	0	0	0		1	2		0	0	0	0	0	0	0	0	0	0	0
3	2	2009	1	0	0	0	0	0	0	0	0	0	0	0		1	2		0	0	0	0	0	0	0	0	0	0	0
3	2	2009	1	0	0	0	0	0	0	0	0	0	0	0		1	2		0	0	0	0	0	0	0	0	0	0	0
3	2	2009	1	0	0	0	0	0	0	0	0	0	0	0		1	2		0	0	0	0	0	0	0	0	0	0	0
3	2	2009	1	0	0	0	0	0	0	0	0	0	0	0		1	2		0	0	0	0	0	0	0	0	0	0	0
3	2	2009	1	0	0	0	0	0	0	0	0	0	0	0		1	2		0	0	0	0	0	0	0	0	0	0	0
3	2	2009	1	0	0	0	0	0	0	0	0	0	0	0		1	2		0	0	0	0	0	0	0	0	0	0	0
3	2	2009	1	0	0	0	0	0	0	0	0	0	0	0		1	2		0	0	0	0	0	0	0	0	0	0	0
3	2	2009	1	0	0	0	0	0	0	0	0	0	0	0		1	2		0	0	0	0	0	0	0	0	0	0	0
3	2	2009	1	0	0	0	0	0	0	0	0	0	0	0		1	2		0	0	0	0	0	0	0	0	0	0	0
3	2	2009	1	0	0	0	0	0	0	0	0	0	0	0		1	2		0	0	0	0	0	0	0	0	0	0	0
3	2	2009	1	0	0	0	0	0	0	0	0	0	0	0		1	2		0	0	0	0	0	0	0	0	0	0	0
3	2	2009	1	0	0	0	0	0	0	0	0	0	0	0		1	2		0	0	0	0	0	0	0	0	0	0	0
3	2	2009	1	0	0	0	0	0	0	0	0	0	0	0		1	2		0	0	0	0	0	0	0	0	0	0	0
3	2	2009	1	0	0	0	0	0	0	0	0	0	0	0		1	2		0	0	0	0	0	0	0	0	0	0	0
3	2	2009	1	0	0	0	0	0	0	0	0	0	0	0		1	2		0	0	0	0	0	0	0	0	0	0	0
3	2	2009	1	0	0	0	0	0	0	0	0	0	0	0		1	2		0	0	0	0	0	0	0	0	0	0	0
3	2	2009	1	0	0	0	0	0	0	0	0	0	0	0		1	2		0	0	0	0	0	0	0	0	0	0	0
3	2	2009	1	0	0	0	0	0	0	0	0	0	0	0		2	2		0	0	0	0	0	0	0	0	0	0	0
3	2	2009	1	0	0	0	0	0	0	0	0	0	0	0		2	2		0	0	0	0	0	0	0	0	0	0	0
3	2	2009	1	0	0	0	0	0	0	0	0	0	0	0		2	2		0	0	0	0	0	0	0	0	0	0	0
3	2	2009	1	0	0	0	0	0	0	0	0	0	0	0		2	2		0	0	0	0	0	0	0	0	0	0	0
3	2	2009	1	0	0	0	0	0	0	0	0	0	0	0		2	2		0	0	0	0	0	0	0	0	0	0	0
3	2	2009	1	0	0	0	0	0	0	0	0	0	0	0		2	2		0	0	0	0	0	0	0	0	0	0	0
3	2	2009	1	0	0	0	0	0	0	0	0	0	0	0		2	2		0	0	0	0	0	0	0	0	0	0	0
3	2	2009	1	0	0	0	0	0	0	0	0	0	0	0		2	2		0	0	0	0	0	0	0	0	0	0	0
3	2	2009	1	0	0	0	0	0	0	0	0	0	0	0		2	2		0	0	0	0	0	0	0	0	0	0	0
3	2	2009	1	0	0	0	0	0	0	0	0	0	0	0		2	2		0	0	0	0	0	0	0	0	0	0	0
3	2	2009	1	0	0	0	0	0	0	0	0	0	0	0		2	2		0	0	0	0	0	0	0	0	0	0	0
3	2	2009	1	0	0	0	0	0	0	0	0	0	0	0		2	2		0	0	0	0	0	0	0	0	0	0	0
3	2	2009	1	0	0	0	0	0	0	0	0	0	0	0		2	2		0	0	0	0	0	0	0	0	0	0	0
3	2	2009	1	0	0	0	0	0	0	0	0	0	0	0		2	2		0	0	0	0	0	0	0	0	0	0	0
3	2	2009	1	0	0	0	0	0	0	0	0	0	0	0		2	2		0	0	0	0	0	0	0	0	0	0	0
3	2	2009	1	0	0	0	0	0	0	0	0	0	0	0		2	2		0	0	0	0	0	0	0	0	0	0	0
3	2	2009	1	0	0	0	0	0	0	0	0	0	0	0		2	2		0	0	0	0	0	0	0	0	0	0	0
3	2	2009	1	0	0	0	0	0	0	0	0	0	0	0		2	2		0	0	0	0	0	0	0	0	0	0	0
3	2	2009	1	0	0	0	0	0	0	0	0	0	0	0		2	2		0	0	0	0	0	0	0	0	0	0	0
3	2	2009	1	0	0	0	0	0	0	0	0	0	0	0		2	2		0	0	0	0	0	0	0	0	0	0	0
3	2	2009	1	0	0	0	0	0	0	0	0	0	0	0		2	2		0	0	0	0	0	0	0	0	0	0	0
3	2	2009	1	0	0	0	0	0	0	0	0	0	0	0		2	2		0	0	0	0	0	0	0	0	0	0	0
3	2	2009	1	0	0	0	0	0	0	0	0	0	0	0		2	2		0	0	0	0	0	0	0	0	0	0	0
3	2	2009	1	0	0	0	0	0	0	0	0	0	0	0		2	2		0	0	0	0	0	0	0	0	0	0	0
3	2	2009	1	0	0	0	0	0	0	0	0	0	0	0		2	2		0	0	0	0	0	0	0	0	0	0	0
3	2	2009	1	0	0	0	0	0	0	0	0	0	0	0		2	2		0	0	0	0	0	0	0	0	0	0	0
3	2	2009	1	0	0	0	0	0	0	0	0	0	0	0		2	2		0	0	0	0	0	0	0	0	0	0	0
3	2	2009	1	0	0	0	0	0	0	0	0	0	0	0		2	2		0	0	0	0	0	0	0	0	0	0	0
3	2	2009	1	0	0	0	0	0	0	0	0	0	0	0		2	2		0	0	0	0	0	0	0	0	0	0	0
3	2	2009	1	0	0	0	0	0	0	0	0	0	0	0		2	2		0	0	0	0	0	0	0	0	0	0	0
3	2	2009	1	0	0	0	0	0	0	0	0	0	0	0		2	2		0	0	0	0	0	0	0	0	0	0	0
3	2	2009	1	0	0	0	0	0	0	0	0	0	0	0		2	2		0	0	0	0	0	0	0	0	0	0	0
3	2	2009	1	0	0	0	0	0	0	0	0	0	0	0		2	2		0	0	0	0	0	0	0	0	0	0	0
3	2	2009	1	0	0	0	0	0	0	0	0	0	0	0		2	2		0	0	0	0	0	0	0	0	0	0	0
3	2	2009	1	0	0	0	0	0	0	0	0	0	0	0		2	2		0	0	0	0	0	0	0	0	0	0	0
3	2	2009	1	0	0	0	0	0	0	0	0	0	0	0		2	2		0	0	0	0	0	0	0	0	0	0	0
3	2	2009	1	0	0	0	0	0	0	0	0	0	0	0		2	2		0	0	0	0	0	0	0	0	0	0	0
3	2	2009	1	0	0	0	0	0	0	0	0	0	0	0		2	2		0	0	0	0	0	0	0	0	0	0	0
3	2	2009	1	0	0	0	0	0	0	0	0	0	0	0		2	2		0	0	0	0	0	0	0	0	0	0	0
3	2	2009	1	0	0	0	0	0	0	0	0	0	0	0		2	2		0	0	0	0	0	0	0	0	0	0	0
3	2	2009	1	0	0	0	0	0	0	0	0	0	0	0		2	2		0	0	0	0	0	0	0	0	0	0	0
3	2	2009	1	0	0	0	0	0	0	0	0	0	0	0		2	2		0	0	0	0	0	0	0	0	0	0	0
3	2	2009	1	0	0	0	0	0	0	0	0	0	0	0		2	2		0	0	0	0	0	0	0	0	0	0	0
3	2	2009	1	0	0	0	0	0	0	0	0	0	0	0		2	2		0	0	0	0	0	0	0	0	0	0	0
3	2	2009	1	0	0	0	0	0	0	0	0	0	0	0		2	2		0	0	0	0	0	0	0	0	0	0	0
3	2	2009	1	0	0	0	0	0	0	0	0	0	0	0		2	2		0	0	0	0	0	0	0	0	0	0	0
3	2	2009	1	0	0	0	0	0	0	0	0	0	0	0		2	2		0	0	0	0	0	0	0	0	0	0	0
3	2	2009	1	0	0	0	0	0	0	0	0	0	0	0		2	2		0	0	0	0	0	0	0	0	0	0	0
3	2	2009	1	0	0	0	0	0	0	0	0	0	0	0		2	2		0	0	0	0	0	0	0	0	0	0	0
3	2	2009	1	0	0	0	0	0	0	0	0	0	0	0		2	2		0	0	0	0	0	0	0	0	0	0	0
3	2	2009	1	0	0	0	0	0	0	0	0	0	0	0		2	2		0	0	0	0	0	0	0	0	0	0	0
3	2	2009	1	0	0	0	0	0	0	0	0	0	0	0		2	2		0	0	0	0	0	0	0	0	0	0	0
3	2	2009	1	0	0	0	0	0	0	0	0	0	0	0		2	2		0	0	0	0	0	0	0	0	0	0	0
3	2	2009	1	0	0	0	0	0	0	0	0	0	0	0		2	2		0	0	0	0	0	0	0	0	0	0	0
3	2	2009	1	0	0	0	0	0	0	0	0	0	0	0		2	2		0	0	0	0	0	0	0	0	0	0	0
3	2	2009	1	0	0	0	0	0	0	0	0	0	0	0		2	2		0	0	0	0	0	0	0	0	0	0	0
3	2	2009	1	0	0	0	0	0	0	0	0	0	0	0		2	2		0	0	0	0	0	0	0	0	0	0	0
3	2	2009	1	0	0	0	0	0	0	0	0	0	0	0		2	2		0	0	0	0	0	0	0	0	0	0	0
3	2	2009	1	0	0	0	0	0	0	0	0	0	0	0		2	2		0	0	0	0	0	0	0	0	0	0	0
3	2	2009	1	0	0	0	0	0	0	0	0	0	0	0		2	2		0	0	0	0	0	0	0	0	0	0	0
3	2	2009	1	0	0	0	0	0	0	0	0	0	0	0		2	2		0	0	0	0	0	0	0	0	0	0	0
3	2	2009	1	0	0	0	0	0	0	0	0	0	0	0		2	2		0	0	0	0	0	0	0	0	0	0	0
3	2	2009	1	0	0	0	0	0	0	0	0	0	0	0		2	2		0	0	0	0	0	0	0	0	0	0	0
3	2	2009	1	0	0	0	0	0	0	0	0	0	0	0		2	2		0	0	0	0	0	0	0	0	0	0	0
3	2	2009	1	0	0	0	0	0	0	0	0	0	0	0		2	2		0	0	0	0	0	0	0	0	0	0	0
3	2	2009	1	0	0	0	0	0	0	0	0	0	0	0		2	2		0	0	0	0	0	0	0	0	0	0	0
3	2	2009	1	0	0	0	0	0	0	0	0	0	0	0		2	2		0	0	0	0	0	0	0	0	0	0	0
3	2	2009	1	0	0	0	0	0	0	0	0	0	0	0		2	2		0	0	0	0	0	0	0	0	0	0	0
3	2	2009	1	0	0	0	0	0	0	0	0	0	0	0		2	2		0	0	0	0	0	0	0	0	0	0	0
3	2	2009	1	0	0	0	0	0	0	0	0	0	0	0		2	2		0	0	0	0	0	0	0	0	0	0	0
3	2	2009	1	0	0	0	0	0	0	0	0	0	0	0		2	2		0	0	0	0	0	0	0	0	0	0	0
3	2	2009	1	0	0	0	0	0	0	0	0	0	0	0		2	2		0	0	0	0	0	0	0	0	0	0	0
3	2	2009	1	0	0	0	0	0	0	0	0	0	0	0		2	2		0	0	0	0	0	0	0	0	0	0	0
3	2	2009	1	0	0	0	0	0	0	0	0	0	0	0		2	2		0	0	0	0	0	0	0	0	0	0	0
3	2	2009	1	0	0	0	0	0	0	0	0	0	0	0		2	2		0	0	0	0	0	0	0	0	0	0	0
3	2	2009	1	0	0	0	0	0	0	0	0	0	0	0		2	2		0	0	0	0	0	0	0	0	0	0	0
3	2	2009	1	0	0	0	0	0	0	0	0	0	0	0		2	2		0	0	0	0	0	0	0	0	0	0	0
3	2	2009	1	0	0	0	0	0	0	0	0	0	0	0		2	2		0	0	0	0	0	0	0	0	0	0	0
3	2	2009	1	0	0	0	0	0	0	0	0	0	0	0		2	2		0	0	0	0	0	0	0	0	0	0	0
3	2	2009	1	0	0	0	0	0	0	0	0	0	0	0		2	2		0	0	0	0	0	0	0	0	0	0	0
3	2	2009	1	0	0	0	0	0	0	0	0	0	0	0		2	2		0	0	0	0	0	0	0	0	0	0	0
3	2	2009	1	0	0	0	0	0	0	0	0	0	0	0		2	2		0	0	0	0	0	0	0	0	0	0	0
3	2	2009	1	0	0	0	0	0	0	0	0	0	0	0		2	2		0	0	0	0	0	0	0	0	0	0	0
3	2	2009	1	0	0	0	0	0	0	0	0	0	0	0		2	2		0	0	0	0	0	0	0	0	0	0	0
3	2	2009	1	0	0	0	0	0	0	0	0	0	0	0		2	2		0	0	0	0	0	0	0	0	0	0	0
3	2	2009	1	0	0	0	0	0	0	0	0	0	0	0		2	2		0	0	0	0	0	0	0	0	0	0	0
3	2	2009	1	0	0	0	0	0	0	0	0	0	0	0		2	2		0	0	0	0	0	0	0	0	0	0	0
3	2	2009	1	0	0	0	0	0	0	0	0	0	0	0		2	2		0	0	0	0	0	0	0	0	0	0	0
3	2	2009	1	0	0	0	0	0	0	0	0	0	0	0		2	2		0	0	0	0	0	0	0	0	0	0	0
3	2	2009	1	0	0	0	0	0	0	0	0	0	0	0		2	2		0	0	0	0	0	0	0	0	0	0	0
3	2	2009	1	0	0	0	0	0	0	0	0	0	0	0		2	2		0	0	0	0	0	0	0	0	0	0	0
3	2	2009	1	0	0	0	0	0	0	0	0	0	0	0		2	2		0	0	0	0	0	0	0	0	0	0	0
3	2	2009	1	0	0	0	0	0	0	0	0	0	0	0		2	2		0	0	0	0	0	0	0	0	0	0	0
3	2	2009	1	0	0	0	0	0	0	0	0	0	0	0		2	2		0	0	0	0	0	0	0	0	0	0	0
3	2	2009	1	0	0	0	0	0	0	0	0	0	0	0		2	2		0	0	0	0	0	0	0	0	0	0	0
3	2	2009	1	0	0	0	0	0	0	0	0	0	0	0		2	2		0	0	0	0	0	0	0	0	0	0	0
3	2	2009	1	0	0	0	0	0	0	0	0	0	0	0		2	2		0	0	0	0	0	0	0	0	0	0	0
3	2	2009	1	0	0	0	0	0	0	0	0	0	0	0		2	2		0	0	0	0	0	0	0	0	0	0	0
3	2	2009	1	0	0	0	0	0	0	0	0	0	0	0		2	2		0	0	0	0	0	0	0	0	0	0	0
3	2	2009	1	0	0	0	0	0	0	0	0	0	0	0		2	2		0	0	0	0	0	0	0	0	0	0	0
3	2	2009	1	0	0	0	0	0	0	0	0	0	0	0		2	2		0	0	0	0	0	0	0	0	0	0	0
3	3	2009	1	0	1	0	0	0	1	0	0	0	0	2	2	1	2		1	0	1	0	0	0	1	0	0	0	0	2		1				1
3	3	2009	1	1	0	0	0	0	0	0	0	0	0	1	1	1	2		1	1	0	0	0	0	0	0	0	0	0	1	1
3	3	2009	1	0	1	0	0	0	0	0	0	0	0	1	1	1	2		1	0	1	0	0	0	0	0	0	0	0	1		1
3	3	2009	1	0	0	0	0	0	0	0	0	0	0	0		2	2		0	0	0	0	0	0	0	0	0	0	0
3	3	2009	1	0	0	0	0	0	0	0	0	0	0	0		2	2		0	0	0	0	0	0	0	0	0	0	0
3	3	2009	1	0	0	0	0	0	0	0	0	0	0	0		2	2		0	0	0	0	0	0	0	0	0	0	0
3	3	2009	1	0	0	0	0	0	0	0	0	0	0	0		2	2		0	0	0	0	0	0	0	0	0	0	0
3	3	2009	1	0	0	0	0	0	0	0	0	0	0	0		2	2		0	0	0	0	0	0	0	0	0	0	0
3	3	2009	1	0	0	0	0	0	0	0	0	0	0	0		2	2		0	0	0	0	0	0	0	0	0	0	0
3	3	2009	1	0	0	0	0	0	0	0	0	0	0	0		2	2		0	0	0	0	0	0	0	0	0	0	0
3	3	2009	1	0	0	0	0	0	0	0	0	0	0	0		2	2		0	0	0	0	0	0	0	0	0	0	0
3	3	2009	1	0	0	0	0	0	0	0	0	0	0	0		2	2		0	0	0	0	0	0	0	0	0	0	0
3	3	2009	1	0	0	0	0	0	0	0	0	0	0	0		2	2		0	0	0	0	0	0	0	0	0	0	0
3	3	2009	1	0	0	0	0	0	0	0	0	0	0	0		2	2		0	0	0	0	0	0	0	0	0	0	0
3	3	2009	1	0	0	0	0	0	0	0	0	0	0	0		2	2		0	0	0	0	0	0	0	0	0	0	0
3	3	2009	1	0	0	0	0	0	0	0	0	0	0	0		2	2		0	0	0	0	0	0	0	0	0	0	0
3	3	2009	1	0	0	0	0	0	0	0	0	0	0	0		2	2		0	0	0	0	0	0	0	0	0	0	0
3	3	2009	1	0	0	0	0	0	0	0	0	0	0	0		2	2		0	0	0	0	0	0	0	0	0	0	0
3	3	2009	1	0	0	0	0	0	0	0	0	0	0	0		2	2		0	0	0	0	0	0	0	0	0	0	0
3	3	2009	1	0	0	0	0	0	0	0	0	0	0	0		2	2		0	0	0	0	0	0	0	0	0	0	0
3	3	2009	1	0	0	0	0	0	0	0	0	0	0	0		2	2		0	0	0	0	0	0	0	0	0	0	0
3	3	2009	1	0	0	0	0	0	0	0	0	0	0	0		2	2		0	0	0	0	0	0	0	0	0	0	0
3	3	2009	1	0	0	0	0	0	0	0	0	0	0	0		2	2		0	0	0	0	0	0	0	0	0	0	0
3	3	2009	1	0	0	0	0	0	0	0	0	0	0	0		2	2		0	0	0	0	0	0	0	0	0	0	0
3	3	2009	1	0	0	0	0	0	0	0	0	0	0	0		2	2		0	0	0	0	0	0	0	0	0	0	0
3	3	2009	1	0	0	0	0	0	0	0	0	0	0	0		2	2		0	0	0	0	0	0	0	0	0	0	0
3	3	2009	1	0	0	0	0	0	0	0	0	0	0	0		2	2		0	0	0	0	0	0	0	0	0	0	0
3	3	2009	1	0	0	0	0	0	0	0	0	0	0	0		2	2		0	0	0	0	0	0	0	0	0	0	0
3	3	2009	1	0	0	0	0	0	0	0	0	0	0	0		2	2		0	0	0	0	0	0	0	0	0	0	0
3	3	2009	1	0	0	0	0	0	0	0	0	0	0	0		2	2		0	0	0	0	0	0	0	0	0	0	0
3	3	2009	1	0	0	0	0	0	0	0	0	0	0	0		2	2		0	0	0	0	0	0	0	0	0	0	0
3	3	2009	1	0	0	0	0	0	0	0	0	0	0	0		2	2		0	0	0	0	0	0	0	0	0	0	0
3	3	2009	1	0	0	0	0	0	0	0	0	0	0	0		2	2		0	0	0	0	0	0	0	0	0	0	0
3	3	2009	1	0	0	0	0	0	0	0	0	0	0	0		2	2		0	0	0	0	0	0	0	0	0	0	0
3	3	2009	1	0	0	0	0	0	0	0	0	0	0	0		2	2		0	0	0	0	0	0	0	0	0	0	0
3	3	2009	1	0	0	0	0	0	0	0	0	0	0	0		2	2		0	0	0	0	0	0	0	0	0	0	0
3	3	2009	1	0	0	0	0	0	0	0	0	0	0	0		2	2		0	0	0	0	0	0	0	0	0	0	0
3	3	2009	1	0	0	0	0	0	0	0	0	0	0	0		2	2		0	0	0	0	0	0	0	0	0	0	0
3	3	2009	1	0	0	0	0	0	0	0	0	0	0	0		2	2		0	0	0	0	0	0	0	0	0	0	0
3	3	2009	1	0	0	0	0	0	0	0	0	0	0	0		2	2		0	0	0	0	0	0	0	0	0	0	0
3	3	2009	1	0	0	0	0	0	0	0	0	0	0	0		2	2		0	0	0	0	0	0	0	0	0	0	0
3	3	2009	1	0	0	0	0	0	0	0	0	0	0	0		2	2		0	0	0	0	0	0	0	0	0	0	0
3	3	2009	1	0	0	0	0	0	0	0	0	0	0	0		2	2		0	0	0	0	0	0	0	0	0	0	0
3	3	2009	1	0	0	0	0	0	0	0	0	0	0	0		2	2		0	0	0	0	0	0	0	0	0	0	0
3	3	2009	1	0	0	0	0	0	0	0	0	0	0	0		2	2		0	0	0	0	0	0	0	0	0	0	0
3	3	2009	1	0	0	0	0	0	0	0	0	0	0	0		2	2		0	0	0	0	0	0	0	0	0	0	0
3	3	2009	1	0	0	0	0	0	0	0	0	0	0	0		2	2		0	0	0	0	0	0	0	0	0	0	0
3	3	2009	1	0	0	0	0	0	0	0	0	0	0	0		2	2		0	0	0	0	0	0	0	0	0	0	0
3	3	2009	1	0	0	0	0	0	0	0	0	0	0	0		2	2		0	0	0	0	0	0	0	0	0	0	0
3	3	2009	1	0	0	0	0	0	0	0	0	0	0	0		2	2		0	0	0	0	0	0	0	0	0	0	0
3	3	2009	1	0	0	0	0	0	0	0	0	0	0	0		2	2		0	0	0	0	0	0	0	0	0	0	0
3	3	2009	1	0	0	0	0	0	0	0	0	0	0	0		2	2		0	0	0	0	0	0	0	0	0	0	0
3	3	2009	1	0	0	0	0	0	0	0	0	0	0	0		2	2		0	0	0	0	0	0	0	0	0	0	0
3	3	2009	1	0	0	0	0	0	0	0	0	0	0	0		2	2		0	0	0	0	0	0	0	0	0	0	0
3	3	2009	1	0	0	0	0	0	0	0	0	0	0	0		1	2		0	0	0	0	0	0	0	0	0	0	0
3	3	2009	1	0	0	0	0	0	0	0	0	0	0	0		1	2		0	0	0	0	0	0	0	0	0	0	0
3	3	2009	1	0	0	0	0	0	0	0	0	0	0	0		1	2		0	0	0	0	0	0	0	0	0	0	0
3	3	2009	1	0	0	0	0	0	0	0	0	0	0	0		1	2		0	0	0	0	0	0	0	0	0	0	0
3	3	2009	1	0	0	0	0	0	0	0	0	0	0	0		1	2		0	0	0	0	0	0	0	0	0	0	0
3	3	2009	1	0	0	0	0	0	0	0	0	0	0	0		1	2		0	0	0	0	0	0	0	0	0	0	0
3	3	2009	1	0	0	0	0	0	0	0	0	0	0	0		1	2		0	0	0	0	0	0	0	0	0	0	0
3	3	2009	1	0	0	0	0	0	0	0	0	0	0	0		1	2		0	0	0	0	0	0	0	0	0	0	0
3	3	2009	1	0	0	0	0	0	0	0	0	0	0	0		1	2		0	0	0	0	0	0	0	0	0	0	0
3	3	2009	1	0	0	0	0	0	0	0	0	0	0	0		1	2		0	0	0	0	0	0	0	0	0	0	0
3	3	2009	1	0	0	0	0	0	0	0	0	0	0	0		1	2		0	0	0	0	0	0	0	0	0	0	0
3	3	2009	1	0	0	0	0	0	0	0	0	0	0	0		1	2		0	0	0	0	0	0	0	0	0	0	0
3	3	2009	1	0	0	0	0	0	0	0	0	0	0	0		1	2		0	0	0	0	0	0	0	0	0	0	0
3	3	2009	1	0	0	0	0	0	0	0	0	0	0	0		1	2		0	0	0	0	0	0	0	0	0	0	0
3	3	2009	1	0	0	0	0	0	0	0	0	0	0	0		1	2		0	0	0	0	0	0	0	0	0	0	0
3	3	2009	1	0	0	0	0	0	0	0	0	0	0	0		1	2		0	0	0	0	0	0	0	0	0	0	0
3	3	2009	1	0	0	0	0	0	0	0	0	0	0	0		1	2		0	0	0	0	0	0	0	0	0	0	0
3	3	2009	1	0	0	0	0	0	0	0	0	0	0	0		1	2		0	0	0	0	0	0	0	0	0	0	0
3	3	2009	1	0	0	0	0	0	0	0	0	0	0	0		1	2		0	0	0	0	0	0	0	0	0	0	0
3	3	2009	1	0	0	0	0	0	0	0	0	0	0	0		1	2		0	0	0	0	0	0	0	0	0	0	0
3	3	2009	1	0	0	0	0	0	0	0	0	0	0	0		1	2		0	0	0	0	0	0	0	0	0	0	0
3	3	2009	1	0	0	0	0	0	0	0	0	0	0	0		1	2		0	0	0	0	0	0	0	0	0	0	0
3	3	2009	1	0	0	0	0	0	0	0	0	0	0	0		1	2		0	0	0	0	0	0	0	0	0	0	0
3	3	2009	1	0	0	0	0	0	0	0	0	0	0	0		1	2		0	0	0	0	0	0	0	0	0	0	0
3	3	2009	1	0	0	0	0	0	0	0	0	0	0	0		1	2		0	0	0	0	0	0	0	0	0	0	0
3	3	2009	1	0	0	0	0	0	0	0	0	0	0	0		1	2		0	0	0	0	0	0	0	0	0	0	0
3	3	2009	1	0	0	0	0	0	0	0	0	0	0	0		1	2		0	0	0	0	0	0	0	0	0	0	0
3	3	2009	1	0	0	0	0	0	0	0	0	0	0	0		1	2		0	0	0	0	0	0	0	0	0	0	0
3	3	2009	1	0	0	0	0	0	0	0	0	0	0	0		1	2		0	0	0	0	0	0	0	0	0	0	0
3	3	2009	1	0	0	0	0	0	0	0	0	0	0	0		1	2		0	0	0	0	0	0	0	0	0	0	0
3	3	2009	1	0	0	0	0	0	0	0	0	0	0	0		1	2		0	0	0	0	0	0	0	0	0	0	0
3	3	2009	1	0	0	0	0	0	0	0	0	0	0	0		1	2		0	0	0	0	0	0	0	0	0	0	0
3	3	2009	1	0	0	0	0	0	0	0	0	0	0	0		1	2		0	0	0	0	0	0	0	0	0	0	0
3	3	2009	1	0	0	0	0	0	0	0	0	0	0	0		1	2		0	0	0	0	0	0	0	0	0	0	0
3	3	2009	1	0	0	0	0	0	0	0	0	0	0	0		1	2		0	0	0	0	0	0	0	0	0	0	0
3	3	2009	1	0	0	0	0	0	0	0	0	0	0	0		1	2		0	0	0	0	0	0	0	0	0	0	0
3	3	2009	1	0	0	0	0	0	0	0	0	0	0	0		1	2		0	0	0	0	0	0	0	0	0	0	0
3	3	2009	1	0	0	0	0	0	0	0	0	0	0	0		1	2		0	0	0	0	0	0	0	0	0	0	0
3	3	2009	1	0	0	0	0	0	0	0	0	0	0	0		1	2		0	0	0	0	0	0	0	0	0	0	0
3	3	2009	1	0	0	0	0	0	0	0	0	0	0	0		1	2		0	0	0	0	0	0	0	0	0	0	0
3	3	2009	1	0	0	0	0	0	0	0	0	0	0	0		1	2		0	0	0	0	0	0	0	0	0	0	0
3	3	2009	1	0	0	0	0	0	0	0	0	0	0	0		1	2		0	0	0	0	0	0	0	0	0	0	0
3	3	2009	1	0	0	0	0	0	0	0	0	0	0	0		1	2		0	0	0	0	0	0	0	0	0	0	0
3	3	2009	1	0	0	0	0	0	0	0	0	0	0	0		1	2		0	0	0	0	0	0	0	0	0	0	0
3	3	2009	1	0	0	0	0	0	0	0	0	0	0	0		1	2		0	0	0	0	0	0	0	0	0	0	0
3	3	2009	1	0	0	0	0	0	0	0	0	0	0	0		1	2		0	0	0	0	0	0	0	0	0	0	0
3	3	2009	1	0	0	0	0	0	0	0	0	0	0	0		1	2		0	0	0	0	0	0	0	0	0	0	0
3	3	2009	1	0	0	0	0	0	0	0	0	0	0	0		1	2		0	0	0	0	0	0	0	0	0	0	0
3	3	2009	1	0	0	0	0	0	0	0	0	0	0	0		1	2		0	0	0	0	0	0	0	0	0	0	0
3	3	2009	1	0	0	0	0	0	0	0	0	0	0	0		1	2		0	0	0	0	0	0	0	0	0	0	0
3	3	2009	1	0	0	0	0	0	0	0	0	0	0	0		1	2		0	0	0	0	0	0	0	0	0	0	0
3	3	2009	1	0	0	0	0	0	0	0	0	0	0	0		1	2		0	0	0	0	0	0	0	0	0	0	0
3	3	2009	1	0	0	0	0	0	0	0	0	0	0	0		1	2		0	0	0	0	0	0	0	0	0	0	0
3	3	2009	1	0	0	0	0	0	0	0	0	0	0	0		1	2		0	0	0	0	0	0	0	0	0	0	0
3	3	2009	1	0	0	0	0	0	0	0	0	0	0	0		1	2		0	0	0	0	0	0	0	0	0	0	0
3	3	2009	1	0	0	0	0	0	0	0	0	0	0	0		1	2		0	0	0	0	0	0	0	0	0	0	0
3	3	2009	1	0	0	0	0	0	0	0	0	0	0	0		1	2		0	0	0	0	0	0	0	0	0	0	0
3	4	2009	1	0	0	0	0	0	0	0	0	0	0	0		2	2		0	0	0	0	0	0	0	0	0	0	0
3	4	2009	1	0	0	0	0	0	0	0	0	0	0	0		2	2		0	0	0	0	0	0	0	0	0	0	0
3	4	2009	1	0	0	0	0	0	0	0	0	0	0	0		2	2		0	0	0	0	0	0	0	0	0	0	0
3	4	2009	1	0	0	0	0	0	0	0	0	0	0	0		2	2		0	0	0	0	0	0	0	0	0	0	0
3	4	2009	1	0	0	0	0	0	0	0	0	0	0	0		2	2		0	0	0	0	0	0	0	0	0	0	0
3	4	2009	1	0	0	0	0	0	0	0	0	0	0	0		2	2		0	0	0	0	0	0	0	0	0	0	0
3	4	2009	1	0	0	0	0	0	0	0	0	0	0	0		2	2		0	0	0	0	0	0	0	0	0	0	0
3	4	2009	1	0	0	0	0	0	0	0	0	0	0	0		2	2		0	0	0	0	0	0	0	0	0	0	0
3	4	2009	1	0	0	0	0	0	0	0	0	0	0	0		2	2		0	0	0	0	0	0	0	0	0	0	0
3	4	2009	1	0	0	0	0	0	0	0	0	0	0	0		2	2		0	0	0	0	0	0	0	0	0	0	0
3	4	2009	1	0	0	0	0	0	0	0	0	0	0	0		2	2		0	0	0	0	0	0	0	0	0	0	0
3	4	2009	1	0	0	0	0	0	0	0	0	0	0	0		2	2		0	0	0	0	0	0	0	0	0	0	0
3	4	2009	1	0	0	0	0	0	0	0	0	0	0	0		2	2		0	0	0	0	0	0	0	0	0	0	0
3	4	2009	1	0	0	0	0	0	0	0	0	0	0	0		2	2		0	0	0	0	0	0	0	0	0	0	0
3	4	2009	1	0	0	0	0	0	0	0	0	0	0	0		2	2		0	0	0	0	0	0	0	0	0	0	0
3	4	2009	1	0	0	0	0	0	0	0	0	0	0	0		2	2		0	0	0	0	0	0	0	0	0	0	0
3	4	2009	1	0	0	0	0	0	0	0	0	0	0	0		2	2		0	0	0	0	0	0	0	0	0	0	0
3	4	2009	1	0	0	0	0	0	0	0	0	0	0	0		2	2		0	0	0	0	0	0	0	0	0	0	0
3	4	2009	1	0	0	0	0	0	0	0	0	0	0	0		2	2		0	0	0	0	0	0	0	0	0	0	0
3	4	2009	1	0	0	0	0	0	0	0	0	0	0	0		2	2		0	0	0	0	0	0	0	0	0	0	0
3	4	2009	1	0	0	0	0	0	0	0	0	0	0	0		2	2		0	0	0	0	0	0	0	0	0	0	0
3	4	2009	1	0	0	0	0	0	0	0	0	0	0	0		2	2		0	0	0	0	0	0	0	0	0	0	0
3	4	2009	1	0	0	0	0	0	0	0	0	0	0	0		2	2		0	0	0	0	0	0	0	0	0	0	0
3	4	2009	1	0	0	0	0	0	0	0	0	0	0	0		2	2		0	0	0	0	0	0	0	0	0	0	0
3	4	2009	1	0	0	0	0	0	0	0	0	0	0	0		2	2		0	0	0	0	0	0	0	0	0	0	0
3	4	2009	1	0	0	0	0	0	0	0	0	0	0	0		2	2		0	0	0	0	0	0	0	0	0	0	0
3	4	2009	1	0	0	0	0	0	0	0	0	0	0	0		2	2		0	0	0	0	0	0	0	0	0	0	0
3	4	2009	1	0	0	0	0	0	0	0	0	0	0	0		2	2		0	0	0	0	0	0	0	0	0	0	0
3	4	2009	1	0	0	0	0	0	0	0	0	0	0	0		2	2		0	0	0	0	0	0	0	0	0	0	0
3	4	2009	1	0	0	0	0	0	0	0	0	0	0	0		2	2		0	0	0	0	0	0	0	0	0	0	0
3	4	2009	1	0	0	0	0	0	0	0	0	0	0	0		2	2		0	0	0	0	0	0	0	0	0	0	0
3	4	2009	1	0	0	0	0	0	0	0	0	0	0	0		2	2		0	0	0	0	0	0	0	0	0	0	0
3	4	2009	1	0	0	0	0	0	0	0	0	0	0	0		2	2		0	0	0	0	0	0	0	0	0	0	0
3	4	2009	1	0	0	0	0	0	0	0	0	0	0	0		2	2		0	0	0	0	0	0	0	0	0	0	0
3	4	2009	1	0	0	0	0	0	0	0	0	0	0	0		2	2		0	0	0	0	0	0	0	0	0	0	0
3	4	2009	1	0	0	0	0	0	0	0	0	0	0	0		2	2		0	0	0	0	0	0	0	0	0	0	0
3	4	2009	1	0	0	0	0	0	0	0	0	0	0	0		2	2		0	0	0	0	0	0	0	0	0	0	0
3	4	2009	1	0	0	0	0	0	0	0	0	0	0	0		2	2		0	0	0	0	0	0	0	0	0	0	0
3	4	2009	1	0	0	0	0	0	0	0	0	0	0	0		2	2		0	0	0	0	0	0	0	0	0	0	0
3	4	2009	1	0	0	0	0	0	0	0	0	0	0	0		2	2		0	0	0	0	0	0	0	0	0	0	0
3	4	2009	1	0	0	0	0	0	0	0	0	0	0	0		2	2		0	0	0	0	0	0	0	0	0	0	0
3	4	2009	1	0	0	0	0	0	0	0	0	0	0	0		2	2		0	0	0	0	0	0	0	0	0	0	0
3	4	2009	1	0	0	0	0	0	0	0	0	0	0	0		2	2		0	0	0	0	0	0	0	0	0	0	0
3	4	2009	1	0	0	0	0	0	0	0	0	0	0	0		2	2		0	0	0	0	0	0	0	0	0	0	0
3	4	2009	1	0	0	0	0	0	0	0	0	0	0	0		2	2		0	0	0	0	0	0	0	0	0	0	0
3	4	2009	1	0	0	0	0	0	0	0	0	0	0	0		2	2		0	0	0	0	0	0	0	0	0	0	0
3	4	2009	1	0	0	0	0	0	0	0	0	0	0	0		2	2		0	0	0	0	0	0	0	0	0	0	0
3	4	2009	1	0	0	0	0	0	0	0	0	0	0	0		2	2		0	0	0	0	0	0	0	0	0	0	0
3	4	2009	1	0	0	0	0	0	0	0	0	0	0	0		2	2		0	0	0	0	0	0	0	0	0	0	0
3	4	2009	1	0	0	0	0	0	0	0	0	0	0	0		2	2		0	0	0	0	0	0	0	0	0	0	0
3	4	2009	1	0	0	0	0	0	0	0	0	0	0	0		2	2		0	0	0	0	0	0	0	0	0	0	0
3	4	2009	1	0	0	0	0	0	0	0	0	0	0	0		2	2		0	0	0	0	0	0	0	0	0	0	0
3	4	2009	1	0	0	0	0	0	0	0	0	0	0	0		2	2		0	0	0	0	0	0	0	0	0	0	0
3	4	2009	1	0	0	0	0	0	0	0	0	0	0	0		2	2		0	0	0	0	0	0	0	0	0	0	0
3	4	2009	1	0	0	0	0	0	0	0	0	0	0	0		2	2		0	0	0	0	0	0	0	0	0	0	0
3	4	2009	1	0	0	0	0	0	0	0	0	0	0	0		2	2		0	0	0	0	0	0	0	0	0	0	0
3	4	2009	1	0	0	0	0	0	0	0	0	0	0	0		2	2		0	0	0	0	0	0	0	0	0	0	0
3	4	2009	1	0	0	0	0	0	0	0	0	0	0	0		2	2		0	0	0	0	0	0	0	0	0	0	0
3	4	2009	1	0	0	0	0	0	0	0	0	0	0	0		2	2		0	0	0	0	0	0	0	0	0	0	0
3	4	2009	1	0	0	0	0	0	0	0	0	0	0	0		2	2		0	0	0	0	0	0	0	0	0	0	0
3	4	2009	1	0	0	0	0	0	0	0	0	0	0	0		2	2		0	0	0	0	0	0	0	0	0	0	0
3	4	2009	1	0	0	0	0	0	0	0	0	0	0	0		2	2		0	0	0	0	0	0	0	0	0	0	0
3	4	2009	1	0	0	0	0	0	0	0	0	0	0	0		2	2		0	0	0	0	0	0	0	0	0	0	0
3	4	2009	1	0	0	0	0	0	0	0	0	0	0	0		2	2		0	0	0	0	0	0	0	0	0	0	0
3	4	2009	1	0	0	0	0	0	0	0	0	0	0	0		2	2		0	0	0	0	0	0	0	0	0	0	0
3	4	2009	1	0	0	0	0	0	0	0	0	0	0	0		2	2		0	0	0	0	0	0	0	0	0	0	0
3	4	2009	1	0	0	0	0	0	0	0	0	0	0	0		2	2		0	0	0	0	0	0	0	0	0	0	0
3	4	2009	1	0	0	0	0	0	0	0	0	0	0	0		2	2		0	0	0	0	0	0	0	0	0	0	0
3	4	2009	1	0	0	0	0	0	0	0	0	0	0	0		2	2		0	0	0	0	0	0	0	0	0	0	0
3	4	2009	1	0	0	0	0	0	0	0	0	0	0	0		2	2		0	0	0	0	0	0	0	0	0	0	0
3	4	2009	1	0	0	0	0	0	0	0	0	0	0	0		2	2		0	0	0	0	0	0	0	0	0	0	0
3	4	2009	1	0	0	0	0	0	0	0	0	0	0	0		2	2		0	0	0	0	0	0	0	0	0	0	0
3	4	2009	1	0	0	0	0	0	0	0	0	0	0	0		2	2		0	0	0	0	0	0	0	0	0	0	0
3	4	2009	1	0	0	0	0	0	0	0	0	0	0	0		2	2		0	0	0	0	0	0	0	0	0	0	0
3	4	2009	1	0	0	0	0	0	0	0	0	0	0	0		2	2		0	0	0	0	0	0	0	0	0	0	0
3	4	2009	1	0	0	0	0	0	0	0	0	0	0	0		2	2		0	0	0	0	0	0	0	0	0	0	0
3	4	2009	1	0	0	0	0	0	0	0	0	0	0	0		2	2		0	0	0	0	0	0	0	0	0	0	0
3	4	2009	1	0	0	0	0	0	0	0	0	0	0	0		2	2		0	0	0	0	0	0	0	0	0	0	0
3	4	2009	1	0	0	0	0	0	0	0	0	0	0	0		2	2		0	0	0	0	0	0	0	0	0	0	0
3	4	2009	1	0	0	0	0	0	0	0	0	0	0	0		2	2		0	0	0	0	0	0	0	0	0	0	0
3	4	2009	1	0	0	0	0	0	0	0	0	0	0	0		2	2		0	0	0	0	0	0	0	0	0	0	0
3	4	2009	1	0	0	0	0	0	0	0	0	0	0	0		2	2		0	0	0	0	0	0	0	0	0	0	0
3	4	2009	1	0	0	0	0	0	0	0	0	0	0	0		2	2		0	0	0	0	0	0	0	0	0	0	0
3	4	2009	1	0	0	0	0	0	0	0	0	0	0	0		2	2		0	0	0	0	0	0	0	0	0	0	0
3	4	2009	1	0	0	0	0	0	0	0	0	0	0	0		2	2		0	0	0	0	0	0	0	0	0	0	0
3	4	2009	1	0	0	0	0	0	0	0	0	0	0	0		2	2		0	0	0	0	0	0	0	0	0	0	0
3	4	2009	1	0	0	0	0	0	0	0	0	0	0	0		2	2		0	0	0	0	0	0	0	0	0	0	0
3	4	2009	1	0	0	0	0	0	0	0	0	0	0	0		2	2		0	0	0	0	0	0	0	0	0	0	0
3	4	2009	1	0	0	0	0	0	0	0	0	0	0	0		2	2		0	0	0	0	0	0	0	0	0	0	0
3	4	2009	1	0	0	0	0	0	0	0	0	0	0	0		2	2		0	0	0	0	0	0	0	0	0	0	0
3	4	2009	1	0	0	0	0	0	0	0	0	0	0	0		2	2		0	0	0	0	0	0	0	0	0	0	0
3	4	2009	1	0	0	0	0	0	0	0	0	0	0	0		2	2		0	0	0	0	0	0	0	0	0	0	0
3	4	2009	1	0	0	0	0	0	0	0	0	0	0	0		2	2		0	0	0	0	0	0	0	0	0	0	0
3	4	2009	1	0	0	0	0	0	0	0	0	0	0	0		2	2		0	0	0	0	0	0	0	0	0	0	0
3	4	2009	1	0	0	0	0	0	0	0	0	0	0	0		2	2		0	0	0	0	0	0	0	0	0	0	0
3	4	2009	1	0	0	0	0	0	0	0	0	0	0	0		2	2		0	0	0	0	0	0	0	0	0	0	0
3	4	2009	1	0	0	0	0	0	0	0	0	0	0	0		2	2		0	0	0	0	0	0	0	0	0	0	0
3	4	2009	1	0	0	0	0	0	0	0	0	0	0	0		2	2		0	0	0	0	0	0	0	0	0	0	0
3	4	2009	1	0	0	0	0	0	0	0	0	0	0	0		2	2		0	0	0	0	0	0	0	0	0	0	0
3	4	2009	1	0	0	0	0	0	0	0	0	0	0	0		2	2		0	0	0	0	0	0	0	0	0	0	0
3	4	2009	1	0	0	0	0	0	0	0	0	0	0	0		2	2		0	0	0	0	0	0	0	0	0	0	0
3	4	2009	1	0	0	0	0	0	0	0	0	0	0	0		2	2		0	0	0	0	0	0	0	0	0	0	0
3	4	2009	1	0	0	0	0	0	0	0	0	0	0	0		2	2		0	0	0	0	0	0	0	0	0	0	0
3	4	2009	1	0	0	0	0	0	0	0	0	0	0	0		2	2		0	0	0	0	0	0	0	0	0	0	0
3	4	2009	1	0	0	0	0	0	0	0	0	0	0	0		2	2		0	0	0	0	0	0	0	0	0	0	0
3	4	2009	1	0	0	0	0	0	0	0	0	0	0	0		2	2		0	0	0	0	0	0	0	0	0	0	0
3	4	2009	1	0	0	0	0	0	0	0	0	0	0	0		2	2		0	0	0	0	0	0	0	0	0	0	0
3	4	2009	1	0	0	0	0	0	0	0	0	0	0	0		2	2		0	0	0	0	0	0	0	0	0	0	0
3	4	2009	1	0	0	0	0	0	0	0	0	0	0	0		2	2		0	0	0	0	0	0	0	0	0	0	0
3	4	2009	1	0	0	0	0	0	0	0	0	0	0	0		2	2		0	0	0	0	0	0	0	0	0	0	0
3	4	2009	1	0	0	0	0	0	0	0	0	0	0	0		2	2		0	0	0	0	0	0	0	0	0	0	0
3	4	2009	1	0	0	0	0	0	0	0	0	0	0	0		2	2		0	0	0	0	0	0	0	0	0	0	0
3	4	2009	1	0	0	0	0	0	0	0	0	0	0	0		2	2		0	0	0	0	0	0	0	0	0	0	0
3	4	2009	1	0	0	0	0	0	0	0	0	0	0	0		2	2		0	0	0	0	0	0	0	0	0	0	0
3	4	2009	1	0	0	0	0	0	0	0	0	0	0	0		2	2		0	0	0	0	0	0	0	0	0	0	0
3	4	2009	1	0	0	0	0	0	0	0	0	0	0	0		2	2		0	0	0	0	0	0	0	0	0	0	0
3	4	2009	1	0	0	0	0	0	0	0	0	0	0	0		2	2		0	0	0	0	0	0	0	0	0	0	0
3	4	2009	1	0	0	0	0	0	0	0	0	0	0	0		2	2		0	0	0	0	0	0	0	0	0	0	0
3	4	2009	1	0	0	0	0	0	0	0	0	0	0	0		2	2		0	0	0	0	0	0	0	0	0	0	0
3	4	2009	1	0	0	0	0	0	0	0	0	0	0	0		2	2		0	0	0	0	0	0	0	0	0	0	0
3	4	2009	1	0	0	0	0	0	0	0	0	0	0	0		2	2		0	0	0	0	0	0	0	0	0	0	0
3	4	2009	1	0	0	0	0	0	0	0	0	0	0	0		2	2		0	0	0	0	0	0	0	0	0	0	0
3	4	2009	1	0	0	0	0	0	0	0	0	0	0	0		2	2		0	0	0	0	0	0	0	0	0	0	0
3	4	2009	1	0	0	0	0	0	0	0	0	0	0	0		2	2		0	0	0	0	0	0	0	0	0	0	0
3	4	2009	1	0	0	0	0	0	0	0	0	0	0	0		2	2		0	0	0	0	0	0	0	0	0	0	0
3	4	2009	1	0	0	0	0	0	0	0	0	0	0	0		2	2		0	0	0	0	0	0	0	0	0	0	0
3	4	2009	1	0	0	0	0	0	0	0	0	0	0	0		2	2		0	0	0	0	0	0	0	0	0	0	0
3	4	2009	1	0	0	0	0	0	0	0	0	0	0	0		2	2		0	0	0	0	0	0	0	0	0	0	0
3	4	2009	1	0	0	0	0	0	0	0	0	0	0	0		2	2		0	0	0	0	0	0	0	0	0	0	0
3	4	2009	1	0	0	0	0	0	0	0	0	0	0	0		2	2		0	0	0	0	0	0	0	0	0	0	0
3	4	2009	1	0	0	0	0	0	0	0	0	0	0	0		2	2		0	0	0	0	0	0	0	0	0	0	0
3	4	2009	1	0	0	0	0	0	0	0	0	0	0	0		2	2		0	0	0	0	0	0	0	0	0	0	0
3	4	2009	1	0	0	0	0	0	0	0	0	0	0	0		2	2		0	0	0	0	0	0	0	0	0	0	0
3	4	2009	1	0	0	0	0	0	0	0	0	0	0	0		2	2		0	0	0	0	0	0	0	0	0	0	0
3	4	2009	1	0	0	0	0	0	0	0	0	0	0	0		2	2		0	0	0	0	0	0	0	0	0	0	0
3	4	2009	1	0	0	0	0	0	0	0	0	0	0	0		2	2		0	0	0	0	0	0	0	0	0	0	0
3	4	2009	1	0	0	0	0	0	0	0	0	0	0	0		2	2		0	0	0	0	0	0	0	0	0	0	0
3	4	2009	1	0	0	0	0	0	0	0	0	0	0	0		2	2		0	0	0	0	0	0	0	0	0	0	0
3	4	2009	1	0	0	0	0	0	0	0	0	0	0	0		2	2		0	0	0	0	0	0	0	0	0	0	0
3	4	2009	1	0	0	0	0	0	0	0	0	0	0	0		2	2		0	0	0	0	0	0	0	0	0	0	0
3	4	2009	1	0	0	0	0	0	0	0	0	0	0	0		2	2		0	0	0	0	0	0	0	0	0	0	0
3	4	2009	1	0	0	0	0	0	0	0	0	0	0	0		2	2		0	0	0	0	0	0	0	0	0	0	0
3	4	2009	1	0	0	0	0	0	0	0	0	0	0	0		2	2		0	0	0	0	0	0	0	0	0	0	0
3	4	2009	1	0	0	0	0	0	0	0	0	0	0	0		2	2		0	0	0	0	0	0	0	0	0	0	0
3	4	2009	1	0	0	0	0	0	0	0	0	0	0	0		2	2		0	0	0	0	0	0	0	0	0	0	0
3	4	2009	1	0	0	0	0	0	0	0	0	0	0	0		2	2		0	0	0	0	0	0	0	0	0	0	0
3	4	2009	1	0	0	0	0	0	0	0	0	0	0	0		2	2		0	0	0	0	0	0	0	0	0	0	0
3	4	2009	1	0	0	0	0	0	0	0	0	0	0	0		2	2		0	0	0	0	0	0	0	0	0	0	0
3	4	2009	1	0	0	0	0	0	0	0	0	0	0	0		2	2		0	0	0	0	0	0	0	0	0	0	0
3	4	2009	1	0	0	0	0	0	0	0	0	0	0	0		2	2		0	0	0	0	0	0	0	0	0	0	0
3	4	2009	1	0	0	0	0	0	0	0	0	0	0	0		2	2		0	0	0	0	0	0	0	0	0	0	0
3	4	2009	1	0	0	0	0	0	0	0	0	0	0	0		2	2		0	0	0	0	0	0	0	0	0	0	0
3	4	2009	1	0	0	0	0	0	0	0	0	0	0	0		2	2		0	0	0	0	0	0	0	0	0	0	0
3	4	2009	1	0	0	0	0	0	0	0	0	0	0	0		2	2		0	0	0	0	0	0	0	0	0	0	0
3	4	2009	1	0	0	0	0	0	0	0	0	0	0	0		2	2		0	0	0	0	0	0	0	0	0	0	0
3	4	2009	1	0	0	0	0	0	0	0	0	0	0	0		2	2		0	0	0	0	0	0	0	0	0	0	0
3	4	2009	1	0	0	0	0	0	0	0	0	0	0	0		2	2		0	0	0	0	0	0	0	0	0	0	0
3	4	2009	1	0	0	0	0	0	0	0	0	0	0	0		2	2		0	0	0	0	0	0	0	0	0	0	0
3	4	2009	1	0	0	0	0	0	0	0	0	0	0	0		2	2		0	0	0	0	0	0	0	0	0	0	0
3	4	2009	1	0	0	0	0	0	0	0	0	0	0	0		2	2		0	0	0	0	0	0	0	0	0	0	0
3	4	2009	1	0	0	0	0	0	0	0	0	0	0	0		2	2		0	0	0	0	0	0	0	0	0	0	0
3	4	2009	1	0	0	0	0	0	0	0	0	0	0	0		2	2		0	0	0	0	0	0	0	0	0	0	0
3	4	2009	1	0	0	0	0	0	0	0	0	0	0	0		2	2		0	0	0	0	0	0	0	0	0	0	0
3	4	2009	1	0	0	0	0	0	0	0	0	0	0	0		2	2		0	0	0	0	0	0	0	0	0	0	0
3	4	2009	1	0	0	0	0	0	0	0	0	0	0	0		1	2		0	0	0	0	0	0	0	0	0	0	0
3	4	2009	1	0	0	0	0	0	0	0	0	0	0	0		1	2		0	0	0	0	0	0	0	0	0	0	0
3	4	2009	1	0	0	0	0	0	0	0	0	0	0	0		1	2		0	0	0	0	0	0	0	0	0	0	0
3	4	2009	1	0	0	0	0	0	0	0	0	0	0	0		1	2		0	0	0	0	0	0	0	0	0	0	0
3	4	2009	1	0	0	0	0	0	0	0	0	0	0	0		1	2		0	0	0	0	0	0	0	0	0	0	0
3	4	2009	1	0	0	0	0	0	0	0	0	0	0	0		1	2		0	0	0	0	0	0	0	0	0	0	0
3	4	2009	1	0	0	0	0	0	0	0	0	0	0	0		1	2		0	0	0	0	0	0	0	0	0	0	0
3	4	2009	1	0	0	0	0	0	0	0	0	0	0	0		1	2		0	0	0	0	0	0	0	0	0	0	0
3	4	2009	1	0	0	0	0	0	0	0	0	0	0	0		1	2		0	0	0	0	0	0	0	0	0	0	0
3	4	2009	1	0	0	0	0	0	0	0	0	0	0	0		1	2		0	0	0	0	0	0	0	0	0	0	0
3	4	2009	1	0	0	0	0	0	0	0	0	0	0	0		1	2		0	0	0	0	0	0	0	0	0	0	0
3	4	2009	1	0	0	0	0	0	0	0	0	0	0	0		1	2		0	0	0	0	0	0	0	0	0	0	0
3	4	2009	1	0	0	0	0	0	0	0	0	0	0	0		1	2		0	0	0	0	0	0	0	0	0	0	0
3	4	2009	1	0	0	0	0	0	0	0	0	0	0	0		1	2		0	0	0	0	0	0	0	0	0	0	0
3	4	2009	1	0	0	0	0	0	0	0	0	0	0	0		1	2		0	0	0	0	0	0	0	0	0	0	0
3	4	2009	1	0	0	0	0	0	0	0	0	0	0	0		1	2		0	0	0	0	0	0	0	0	0	0	0
3	4	2009	1	0	0	0	0	0	0	0	0	0	0	0		1	2		0	0	0	0	0	0	0	0	0	0	0
3	4	2009	1	0	0	0	0	0	0	0	0	0	0	0		1	2		0	0	0	0	0	0	0	0	0	0	0
3	4	2009	1	0	0	0	0	0	0	0	0	0	0	0		1	2		0	0	0	0	0	0	0	0	0	0	0
3	4	2009	1	0	0	0	0	0	0	0	0	0	0	0		1	2		0	0	0	0	0	0	0	0	0	0	0
3	4	2009	1	0	0	0	0	0	0	0	0	0	0	0		1	2		0	0	0	0	0	0	0	0	0	0	0
3	4	2009	1	0	0	0	0	0	0	0	0	0	0	0		1	2		0	0	0	0	0	0	0	0	0	0	0
3	4	2009	1	0	0	0	0	0	0	0	0	0	0	0		1	2		0	0	0	0	0	0	0	0	0	0	0
3	4	2009	1	0	0	0	0	0	0	0	0	0	0	0		1	2		0	0	0	0	0	0	0	0	0	0	0
3	4	2009	1	0	0	0	0	0	0	0	0	0	0	0		1	2		0	0	0	0	0	0	0	0	0	0	0
3	4	2009	1	0	0	0	0	0	0	0	0	0	0	0		1	2		0	0	0	0	0	0	0	0	0	0	0
3	4	2009	1	0	0	0	0	0	0	0	0	0	0	0		1	2		0	0	0	0	0	0	0	0	0	0	0
3	4	2009	1	0	0	0	0	0	0	0	0	0	0	0		1	2		0	0	0	0	0	0	0	0	0	0	0
3	4	2009	1	0	0	0	0	0	0	0	0	0	0	0		1	2		0	0	0	0	0	0	0	0	0	0	0
3	4	2009	1	0	0	0	0	0	0	0	0	0	0	0		1	2		0	0	0	0	0	0	0	0	0	0	0
3	4	2009	1	0	0	0	0	0	0	0	0	0	0	0		1	2		0	0	0	0	0	0	0	0	0	0	0
3	4	2009	1	0	0	0	0	0	0	0	0	0	0	0		1	2		0	0	0	0	0	0	0	0	0	0	0
3	4	2009	1	0	0	0	0	0	0	0	0	0	0	0		1	2		0	0	0	0	0	0	0	0	0	0	0
3	4	2009	1	0	0	0	0	0	0	0	0	0	0	0		1	2		0	0	0	0	0	0	0	0	0	0	0
3	4	2009	1	0	0	0	0	0	0	0	0	0	0	0		1	2		0	0	0	0	0	0	0	0	0	0	0
3	4	2009	1	0	0	0	0	0	0	0	0	0	0	0		1	2		0	0	0	0	0	0	0	0	0	0	0
3	4	2009	1	0	0	0	0	0	0	0	0	0	0	0		1	2		0	0	0	0	0	0	0	0	0	0	0
3	4	2009	1	0	0	0	0	0	0	0	0	0	0	0		1	2		0	0	0	0	0	0	0	0	0	0	0
3	4	2009	1	0	0	0	0	0	0	0	0	0	0	0		1	2		0	0	0	0	0	0	0	0	0	0	0
3	4	2009	1	0	0	0	0	0	0	0	0	0	0	0		1	2		0	0	0	0	0	0	0	0	0	0	0
3	4	2009	1	0	0	0	0	0	0	0	0	0	0	0		1	2		0	0	0	0	0	0	0	0	0	0	0
3	4	2009	1	0	0	0	0	0	0	0	0	0	0	0		1	2		0	0	0	0	0	0	0	0	0	0	0
3	4	2009	1	0	0	0	0	0	0	0	0	0	0	0		1	2		0	0	0	0	0	0	0	0	0	0	0
3	4	2009	1	0	0	0	0	0	0	0	0	0	0	0		1	2		0	0	0	0	0	0	0	0	0	0	0
3	4	2009	1	0	0	0	0	0	0	0	0	0	0	0		1	2		0	0	0	0	0	0	0	0	0	0	0
3	4	2009	1	0	0	0	0	0	0	0	0	0	0	0		1	2		0	0	0	0	0	0	0	0	0	0	0
3	4	2009	1	0	0	0	0	0	0	0	0	0	0	0		1	2		0	0	0	0	0	0	0	0	0	0	0
3	4	2009	1	0	0	0	0	0	0	0	0	0	0	0		1	2		0	0	0	0	0	0	0	0	0	0	0
3	4	2009	1	0	0	0	0	0	0	0	0	0	0	0		1	2		0	0	0	0	0	0	0	0	0	0	0
3	4	2009	1	0	0	0	0	0	0	0	0	0	0	0		1	2		0	0	0	0	0	0	0	0	0	0	0
3	4	2009	1	0	0	0	0	0	0	0	0	0	0	0		1	2		0	0	0	0	0	0	0	0	0	0	0
3	4	2009	1	0	0	0	0	0	0	0	0	0	0	0		1	2		0	0	0	0	0	0	0	0	0	0	0
3	4	2009	1	0	0	0	0	0	0	0	0	0	0	0		1	2		0	0	0	0	0	0	0	0	0	0	0
3	4	2009	1	0	0	0	0	0	0	0	0	0	0	0		1	2		0	0	0	0	0	0	0	0	0	0	0
3	4	2009	1	0	0	0	0	0	0	0	0	0	0	0		1	2		0	0	0	0	0	0	0	0	0	0	0
3	4	2009	1	0	0	0	0	0	0	0	0	0	0	0		1	2		0	0	0	0	0	0	0	0	0	0	0
3	4	2009	1	0	0	0	0	0	0	0	0	0	0	0		1	2		0	0	0	0	0	0	0	0	0	0	0
3	4	2009	1	0	0	0	0	0	0	0	0	0	0	0		1	2		0	0	0	0	0	0	0	0	0	0	0
3	4	2009	1	0	0	0	0	0	0	0	0	0	0	0		1	2		0	0	0	0	0	0	0	0	0	0	0
3	4	2009	1	0	0	0	0	0	0	0	0	0	0	0		1	2		0	0	0	0	0	0	0	0	0	0	0
3	4	2009	1	0	0	0	0	0	0	0	0	0	0	0		1	2		0	0	0	0	0	0	0	0	0	0	0
3	4	2009	1	0	0	0	0	0	0	0	0	0	0	0		1	2		0	0	0	0	0	0	0	0	0	0	0
3	4	2009	1	0	0	0	0	0	0	0	0	0	0	0		1	2		0	0	0	0	0	0	0	0	0	0	0
3	4	2009	1	0	0	0	0	0	0	0	0	0	0	0		1	2		0	0	0	0	0	0	0	0	0	0	0
3	4	2009	1	0	0	0	0	0	0	0	0	0	0	0		1	2		0	0	0	0	0	0	0	0	0	0	0
3	4	2009	1	0	0	0	0	0	0	0	0	0	0	0		1	2		0	0	0	0	0	0	0	0	0	0	0
3	4	2009	1	0	0	0	0	0	0	0	0	0	0	0		1	2		0	0	0	0	0	0	0	0	0	0	0
3	4	2009	1	0	0	0	0	0	0	0	0	0	0	0		1	2		0	0	0	0	0	0	0	0	0	0	0
3	4	2009	1	0	0	0	0	0	0	0	0	0	0	0		1	2		0	0	0	0	0	0	0	0	0	0	0
3	4	2009	1	0	0	0	0	0	0	0	0	0	0	0		1	2		0	0	0	0	0	0	0	0	0	0	0
3	4	2009	1	0	0	0	0	0	0	0	0	0	0	0		1	2		0	0	0	0	0	0	0	0	0	0	0
3	4	2009	1	0	0	0	0	0	0	0	0	0	0	0		1	2		0	0	0	0	0	0	0	0	0	0	0
3	4	2009	1	0	0	0	0	0	0	0	0	0	0	0		1	2		0	0	0	0	0	0	0	0	0	0	0
3	4	2009	1	0	0	0	0	0	0	0	0	0	0	0		1	2		0	0	0	0	0	0	0	0	0	0	0
3	4	2009	1	0	0	0	0	0	0	0	0	0	0	0		1	2		0	0	0	0	0	0	0	0	0	0	0
3	4	2009	1	0	0	0	0	0	0	0	0	0	0	0		1	2		0	0	0	0	0	0	0	0	0	0	0
3	4	2009	1	0	0	0	0	0	0	0	0	0	0	0		1	2		0	0	0	0	0	0	0	0	0	0	0
3	4	2009	1	0	0	0	0	0	0	0	0	0	0	0		1	2		0	0	0	0	0	0	0	0	0	0	0
3	4	2009	1	0	0	0	0	0	0	0	0	0	0	0		1	2		0	0	0	0	0	0	0	0	0	0	0
3	4	2009	1	0	0	0	0	0	0	0	0	0	0	0		1	2		0	0	0	0	0	0	0	0	0	0	0
3	4	2009	1	0	0	0	0	0	0	0	0	0	0	0		1	2		0	0	0	0	0	0	0	0	0	0	0
3	4	2009	1	0	0	0	0	0	0	0	0	0	0	0		1	2		0	0	0	0	0	0	0	0	0	0	0
3	4	2009	1	0	0	0	0	0	0	0	0	0	0	0		1	2		0	0	0	0	0	0	0	0	0	0	0
3	4	2009	1	0	0	0	0	0	0	0	0	0	0	0		1	2		0	0	0	0	0	0	0	0	0	0	0
3	4	2009	1	0	0	0	0	0	0	0	0	0	0	0		1	2		0	0	0	0	0	0	0	0	0	0	0
3	4	2009	1	0	0	0	0	0	0	0	0	0	0	0		1	2		0	0	0	0	0	0	0	0	0	0	0
3	4	2009	1	0	0	0	0	0	0	0	0	0	0	0		1	2		0	0	0	0	0	0	0	0	0	0	0
3	4	2009	1	0	0	0	0	0	0	0	0	0	0	0		1	2		0	0	0	0	0	0	0	0	0	0	0
3	4	2009	1	0	0	0	0	0	0	0	0	0	0	0		1	2		0	0	0	0	0	0	0	0	0	0	0
3	4	2009	1	0	0	0	0	0	0	0	0	0	0	0		1	2		0	0	0	0	0	0	0	0	0	0	0
3	4	2009	1	0	0	0	0	0	0	0	0	0	0	0		1	2		0	0	0	0	0	0	0	0	0	0	0
3	4	2009	1	0	0	0	0	0	0	0	0	0	0	0		1	2		0	0	0	0	0	0	0	0	0	0	0
3	4	2009	1	0	0	0	0	0	0	0	0	0	0	0		1	2		0	0	0	0	0	0	0	0	0	0	0
3	4	2009	1	0	0	0	0	0	0	0	0	0	0	0		1	2		0	0	0	0	0	0	0	0	0	0	0
3	4	2009	1	0	0	0	0	0	0	0	0	0	0	0		1	2		0	0	0	0	0	0	0	0	0	0	0
3	4	2009	1	0	0	0	0	0	0	0	0	0	0	0		1	2		0	0	0	0	0	0	0	0	0	0	0
3	4	2009	1	0	0	0	0	0	0	0	0	0	0	0		1	2		0	0	0	0	0	0	0	0	0	0	0
3	4	2009	1	0	0	0	0	0	0	0	0	0	0	0		1	2		0	0	0	0	0	0	0	0	0	0	0
3	4	2009	1	0	0	0	0	0	0	0	0	0	0	0		1	2		0	0	0	0	0	0	0	0	0	0	0
3	4	2009	1	0	0	0	0	0	0	0	0	0	0	0		1	2		0	0	0	0	0	0	0	0	0	0	0
3	4	2009	1	0	0	0	0	0	0	0	0	0	0	0		1	2		0	0	0	0	0	0	0	0	0	0	0
3	4	2009	1	0	0	0	0	0	0	0	0	0	0	0		1	2		0	0	0	0	0	0	0	0	0	0	0
3	4	2009	1	0	0	0	0	0	0	0	0	0	0	0		1	2		0	0	0	0	0	0	0	0	0	0	0
3	4	2009	1	0	0	0	0	0	0	0	0	0	0	0		1	2		0	0	0	0	0	0	0	0	0	0	0
3	4	2009	1	0	0	0	0	0	0	0	0	0	0	0		1	2		0	0	0	0	0	0	0	0	0	0	0
3	4	2009	1	0	0	0	0	0	0	0	0	0	0	0		1	2		0	0	0	0	0	0	0	0	0	0	0
3	4	2009	1	0	0	0	0	0	0	0	0	0	0	0		1	2		0	0	0	0	0	0	0	0	0	0	0
3	4	2009	1	0	0	0	0	0	0	0	0	0	0	0		1	2		0	0	0	0	0	0	0	0	0	0	0
3	4	2009	1	0	0	0	0	0	0	0	0	0	0	0		1	2		0	0	0	0	0	0	0	0	0	0	0
3	4	2009	1	0	0	0	0	0	0	0	0	0	0	0		1	2		0	0	0	0	0	0	0	0	0	0	0
3	4	2009	1	0	0	0	0	0	0	0	0	0	0	0		1	2		0	0	0	0	0	0	0	0	0	0	0
3	4	2009	1	0	0	0	0	0	0	0	0	0	0	0		1	2		0	0	0	0	0	0	0	0	0	0	0
3	4	2009	1	0	0	0	0	0	0	0	0	0	0	0		1	2		0	0	0	0	0	0	0	0	0	0	0
3	4	2009	1	0	0	0	0	0	0	0	0	0	0	0		1	2		0	0	0	0	0	0	0	0	0	0	0
3	4	2009	1	0	0	0	0	0	0	0	0	0	0	0		1	2		0	0	0	0	0	0	0	0	0	0	0
3	4	2009	1	0	0	0	0	0	0	0	0	0	0	0		1	2		0	0	0	0	0	0	0	0	0	0	0
3	4	2009	1	0	0	0	0	0	0	0	0	0	0	0		1	2		0	0	0	0	0	0	0	0	0	0	0
3	4	2009	1	0	0	0	0	0	0	0	0	0	0	0		1	2		0	0	0	0	0	0	0	0	0	0	0
3	4	2009	1	0	0	0	0	0	0	0	0	0	0	0		1	2		0	0	0	0	0	0	0	0	0	0	0
3	4	2009	1	0	0	0	0	0	0	0	0	0	0	0		1	2		0	0	0	0	0	0	0	0	0	0	0
3	4	2009	1	0	0	0	0	0	0	0	0	0	0	0		1	2		0	0	0	0	0	0	0	0	0	0	0
3	4	2009	1	0	0	0	0	0	0	0	0	0	0	0		1	2		0	0	0	0	0	0	0	0	0	0	0
3	4	2009	1	0	0	0	0	0	0	0	0	0	0	0		1	2		0	0	0	0	0	0	0	0	0	0	0
3	4	2009	1	0	0	0	0	0	0	0	0	0	0	0		1	2		0	0	0	0	0	0	0	0	0	0	0
3	4	2009	1	0	0	0	0	0	0	0	0	0	0	0		1	2		0	0	0	0	0	0	0	0	0	0	0
3	4	2009	1	0	0	0	0	0	0	0	0	0	0	0		1	2		0	0	0	0	0	0	0	0	0	0	0
3	4	2009	1	0	0	0	0	0	0	0	0	0	0	0		1	2		0	0	0	0	0	0	0	0	0	0	0
3	4	2009	1	0	0	0	0	0	0	0	0	0	0	0		1	2		0	0	0	0	0	0	0	0	0	0	0
3	4	2009	1	0	0	0	0	0	0	0	0	0	0	0		1	2		0	0	0	0	0	0	0	0	0	0	0
3	4	2009	1	0	0	0	0	0	0	0	0	0	0	0		1	2		0	0	0	0	0	0	0	0	0	0	0
3	4	2009	1	0	0	0	0	0	0	0	0	0	0	0		1	2		0	0	0	0	0	0	0	0	0	0	0
3	4	2009	1	0	0	0	0	0	0	0	0	0	0	0		1	2		0	0	0	0	0	0	0	0	0	0	0
3	4	2009	1	0	0	0	0	0	0	0	0	0	0	0		1	2		0	0	0	0	0	0	0	0	0	0	0
3	4	2009	1	0	0	0	0	0	0	0	0	0	0	0		1	2		0	0	0	0	0	0	0	0	0	0	0
3	4	2009	1	0	0	0	0	0	0	0	0	0	0	0		1	2		0	0	0	0	0	0	0	0	0	0	0
3	4	2009	1	0	0	0	0	0	0	0	0	0	0	0		1	2		0	0	0	0	0	0	0	0	0	0	0
3	4	2009	1	0	0	0	0	0	0	0	0	0	0	0		1	2		0	0	0	0	0	0	0	0	0	0	0
3	4	2009	1	0	0	0	0	0	0	0	0	0	0	0		1	2		0	0	0	0	0	0	0	0	0	0	0
3	4	2009	1	0	0	0	0	0	0	0	0	0	0	0		1	2		0	0	0	0	0	0	0	0	0	0	0
3	4	2009	1	0	0	0	0	0	0	0	0	0	0	0		1	2		0	0	0	0	0	0	0	0	0	0	0
3	4	2009	1	0	0	0	0	0	0	0	0	0	0	0		1	2		0	0	0	0	0	0	0	0	0	0	0
3	4	2009	1	0	0	0	0	0	0	0	0	0	0	0		1	2		0	0	0	0	0	0	0	0	0	0	0
3	5	2009	1	0	0	0	0	0	1	1	0	0	0	2	2	2	2		1	0	0	0	0	0	1	1	0	0	0	2						1	1
3	5	2009	1	0	1	0	0	0	0	0	0	0	0	1	1	2	2		1	0	1	0	0	0	0	0	0	0	0	1		1
3	5	2009	1	0	0	0	0	1	0	0	0	0	0	1	1	2	2		1	0	0	0	0	1	0	0	0	0	0	1					1
3	5	2009	1	0	0	0	0	1	0	0	0	0	0	1	1	2	2		1	0	0	0	0	1	0	0	0	0	0	1					1
3	5	2009	1	0	1	0	0	0	0	0	0	0	0	1	1	1	2		1	0	1	0	0	0	0	0	0	0	0	1		1
3	5	2009	1	0	1	0	0	0	1	0	0	0	0	2	2	1	2		1	0	1	0	0	0	1	0	0	0	0	2		1				1
3	5	2009	1	0	1	0	0	0	0	0	0	0	0	1	1	1	2		1	0	1	0	0	0	0	0	0	0	0	1		1
3	5	2009	1	0	1	0	0	0	0	0	0	0	0	1	1	1	2		1	0	1	0	0	0	0	0	0	0	0	1		1
3	5	2009	1	0	1	0	0	0	0	0	0	0	0	1	1	1	2		1	0	1	0	0	0	0	0	0	0	0	1		1
3	5	2009	1	0	1	0	0	0	0	0	0	0	0	1	1	1	2		1	0	1	0	0	0	0	0	0	0	0	1		1
3	5	2009	1	0	1	0	0	0	0	0	0	0	0	1	1	2	2		1	0	1	0	0	0	0	0	0	0	0	1		1
3	5	2009	1	0	1	0	0	0	0	0	0	0	0	1	1	2	2		1	0	1	0	0	0	0	0	0	0	0	1		1
3	5	2009	1	0	0	0	0	0	1	0	0	0	0	1	1	2	2		1	0	0	0	0	0	1	0	0	0	0	1						1
3	5	2009	1	0	0	0	0	1	0	0	0	0	0	1	1	2	2		1	0	0	0	0	1	0	0	0	0	0	1					1
3	5	2009	1	3	1	0	0	0	0	0	0	0	0	4	2	2	2		1	1	1	0	0	0	0	0	0	0	0	4	3	1
3	5	2009	1	0	1	0	0	0	1	0	0	0	0	2	2	2	2		1	0	1	0	0	0	1	0	0	0	0	2		1				1
3	5	2009	1	0	1	0	0	0	0	2	0	0	0	3	2	1	2		1	0	1	0	0	0	0	1	0	0	0	3		1					2
3	5	2009	1	0	0	0	0	0	0	0	0	0	0	0		1	2		0	0	0	0	0	0	0	0	0	0	0
3	5	2009	1	0	0	0	0	0	0	0	0	0	0	0		1	2		0	0	0	0	0	0	0	0	0	0	0
3	5	2009	1	0	0	0	0	0	0	0	0	0	0	0		1	2		0	0	0	0	0	0	0	0	0	0	0
3	5	2009	1	0	0	0	0	0	0	0	0	0	0	0		1	2		0	0	0	0	0	0	0	0	0	0	0
3	5	2009	1	0	0	0	0	0	0	0	0	0	0	0		1	2		0	0	0	0	0	0	0	0	0	0	0
3	5	2009	1	0	0	0	0	0	0	0	0	0	0	0		1	2		0	0	0	0	0	0	0	0	0	0	0
3	5	2009	1	0	0	0	0	0	0	0	0	0	0	0		1	2		0	0	0	0	0	0	0	0	0	0	0
3	5	2009	1	0	0	0	0	0	0	0	0	0	0	0		1	2		0	0	0	0	0	0	0	0	0	0	0
3	5	2009	1	0	0	0	0	0	0	0	0	0	0	0		1	2		0	0	0	0	0	0	0	0	0	0	0
3	5	2009	1	0	0	0	0	0	0	0	0	0	0	0		1	2		0	0	0	0	0	0	0	0	0	0	0
3	5	2009	1	0	0	0	0	0	0	0	0	0	0	0		2	2		0	0	0	0	0	0	0	0	0	0	0
3	5	2009	1	0	0	0	0	0	0	0	0	0	0	0		2	2		0	0	0	0	0	0	0	0	0	0	0
3	5	2009	1	0	0	0	0	0	0	0	0	0	0	0		2	2		0	0	0	0	0	0	0	0	0	0	0
3	5	2009	1	0	0	0	0	0	0	0	0	0	0	0		2	2		0	0	0	0	0	0	0	0	0	0	0
3	5	2009	1	0	0	0	0	0	0	0	0	0	0	0		2	2		0	0	0	0	0	0	0	0	0	0	0
3	5	2009	1	0	0	0	0	0	0	0	0	0	0	0		2	2		0	0	0	0	0	0	0	0	0	0	0
3	5	2009	1	0	0	0	0	0	0	0	0	0	0	0		2	2		0	0	0	0	0	0	0	0	0	0	0
3	5	2009	1	0	0	0	0	0	0	0	0	0	0	0		2	2		0	0	0	0	0	0	0	0	0	0	0

## Sheet: JUV-AS MESES COEX
code	month	year	specie	A FL	A FF	A WS	A BG	A FT	A EA	A AT	A AM	A GS	A GSP	A all/M	SR count	sex	stage	reprod	PRESENCE	P FL	P FF	P WS	P BG	P FT	P EA	P AT	P AM	P GS	P GSP	INTENSITY	I FL	I FF	I WS	I BG	I FT	I EA	I AT	I AM	I GS	I GSP
3	1	2009	2	0	0	0	0	0	0	0	0	0	0	0		1	2		0	0	0	0	0	0	0	0	0	0	0
3	1	2009	2	0	0	0	0	0	0	0	0	0	0	0		1	2		0	0	0	0	0	0	0	0	0	0	0
3	1	2009	2	0	0	0	0	0	0	0	0	0	0	0		1	2		0	0	0	0	0	0	0	0	0	0	0
3	1	2009	2	0	0	0	0	0	0	0	0	0	0	0		1	2		0	0	0	0	0	0	0	0	0	0	0
3	1	2009	2	0	0	0	0	0	0	0	0	0	0	0		1	2		0	0	0	0	0	0	0	0	0	0	0
3	1	2009	2	0	0	0	0	0	0	0	0	0	0	0		1	2		0	0	0	0	0	0	0	0	0	0	0
3	1	2009	2	0	0	0	0	0	0	0	0	0	0	0		1	2		0	0	0	0	0	0	0	0	0	0	0
3	1	2009	2	0	0	0	0	0	0	0	0	0	0	0		1	2		0	0	0	0	0	0	0	0	0	0	0
3	1	2009	2	0	0	0	0	0	0	0	0	0	0	0		1	2		0	0	0	0	0	0	0	0	0	0	0
3	1	2009	2	0	0	0	0	0	0	0	0	0	0	0		1	2		0	0	0	0	0	0	0	0	0	0	0
3	1	2009	2	0	0	0	0	0	0	0	0	0	0	0		1	2		0	0	0	0	0	0	0	0	0	0	0
3	1	2009	2	0	0	0	0	0	0	0	0	0	0	0		1	2		0	0	0	0	0	0	0	0	0	0	0
3	1	2009	2	0	0	0	0	0	0	0	0	0	0	0		1	2		0	0	0	0	0	0	0	0	0	0	0
3	1	2009	2	0	0	0	0	0	0	0	0	0	0	0		1	2		0	0	0	0	0	0	0	0	0	0	0
3	1	2009	2	0	0	0	0	0	0	0	0	0	0	0		1	2		0	0	0	0	0	0	0	0	0	0	0
3	1	2009	2	0	0	0	0	0	0	0	0	0	0	0		2	2		0	0	0	0	0	0	0	0	0	0	0
3	1	2009	2	0	0	0	0	0	0	0	0	0	0	0		2	2		0	0	0	0	0	0	0	0	0	0	0
3	1	2009	2	0	0	0	0	0	0	0	0	0	0	0		2	2		0	0	0	0	0	0	0	0	0	0	0
3	1	2009	2	0	0	0	0	0	0	0	0	0	0	0		2	2		0	0	0	0	0	0	0	0	0	0	0
3	1	2009	2	0	0	0	0	0	0	0	0	0	0	0		2	2		0	0	0	0	0	0	0	0	0	0	0
3	1	2009	2	0	0	0	0	0	0	0	0	0	0	0		2	2		0	0	0	0	0	0	0	0	0	0	0
3	1	2009	2	0	0	0	0	0	0	0	0	0	0	0		2	2		0	0	0	0	0	0	0	0	0	0	0
3	1	2009	2	0	0	0	0	0	0	0	0	0	0	0		2	2		0	0	0	0	0	0	0	0	0	0	0
3	1	2009	2	0	0	0	0	0	0	0	0	0	0	0		2	2		0	0	0	0	0	0	0	0	0	0	0
3	1	2009	2	0	0	0	0	0	0	0	0	0	0	0		2	2		0	0	0	0	0	0	0	0	0	0	0
3	1	2009	2	0	0	0	0	0	0	0	0	0	0	0		2	2		0	0	0	0	0	0	0	0	0	0	0
3	1	2009	2	0	0	0	0	0	0	0	0	0	0	0		2	2		0	0	0	0	0	0	0	0	0	0	0
3	1	2009	2	0	0	0	0	0	0	0	0	0	0	0		2	2		0	0	0	0	0	0	0	0	0	0	0
3	1	2009	2	0	0	0	0	0	0	0	0	0	0	0		2	2		0	0	0	0	0	0	0	0	0	0	0
3	1	2009	2	0	0	0	0	0	0	0	0	0	0	0		2	2		0	0	0	0	0	0	0	0	0	0	0
3	1	2009	2	0	0	0	0	0	0	0	0	0	0	0		2	2		0	0	0	0	0	0	0	0	0	0	0
3	1	2009	2	0	0	0	0	0	0	0	0	0	0	0		2	2		0	0	0	0	0	0	0	0	0	0	0
3	1	2009	2	0	0	0	0	0	0	0	0	0	0	0		2	2		0	0	0	0	0	0	0	0	0	0	0
3	1	2009	2	0	0	0	0	0	0	0	0	0	0	0		2	2		0	0	0	0	0	0	0	0	0	0	0
3	1	2009	2	0	0	0	0	0	0	0	0	0	0	0		2	2		0	0	0	0	0	0	0	0	0	0	0
3	1	2009	2	0	0	0	0	0	0	0	0	0	0	0		2	2		0	0	0	0	0	0	0	0	0	0	0
3	1	2009	2	0	0	0	0	0	0	0	0	0	0	0		2	2		0	0	0	0	0	0	0	0	0	0	0
3	1	2009	2	0	0	0	0	0	0	0	0	0	0	0		2	2		0	0	0	0	0	0	0	0	0	0	0
3	1	2009	2	0	0	0	0	0	0	0	0	0	0	0		2	2		0	0	0	0	0	0	0	0	0	0	0
3	1	2009	2	0	0	0	0	0	0	0	0	0	0	0		2	2		0	0	0	0	0	0	0	0	0	0	0
3	1	2009	2	0	0	0	0	0	0	0	0	0	0	0		2	2		0	0	0	0	0	0	0	0	0	0	0
3	1	2009	2	0	0	0	0	0	0	0	0	0	0	0		2	2		0	0	0	0	0	0	0	0	0	0	0
3	1	2009	2	0	0	0	0	0	0	0	0	0	0	0		2	2		0	0	0	0	0	0	0	0	0	0	0
3	1	2009	2	0	0	0	0	0	0	0	0	0	0	0		2	2		0	0	0	0	0	0	0	0	0	0	0
3	1	2009	2	0	0	0	0	0	0	0	0	0	0	0		2	2		0	0	0	0	0	0	0	0	0	0	0
3	1	2009	2	0	0	0	0	0	0	0	0	0	0	0		2	2		0	0	0	0	0	0	0	0	0	0	0
3	1	2009	2	0	0	0	0	0	0	0	0	0	0	0		2	2		0	0	0	0	0	0	0	0	0	0	0
3	1	2009	2	0	0	0	0	0	0	0	0	0	0	0		2	2		0	0	0	0	0	0	0	0	0	0	0
3	1	2009	2	0	0	0	0	0	0	0	0	0	0	0		2	2		0	0	0	0	0	0	0	0	0	0	0
3	1	2009	2	0	0	0	0	0	0	0	0	0	0	0		2	2		0	0	0	0	0	0	0	0	0	0	0
3	1	2009	2	0	0	0	0	0	0	0	0	0	0	0		2	2		0	0	0	0	0	0	0	0	0	0	0
3	1	2009	2	0	0	0	0	0	0	0	0	0	0	0		2	2		0	0	0	0	0	0	0	0	0	0	0
3	1	2009	2	0	0	0	0	0	0	0	0	0	0	0		2	2		0	0	0	0	0	0	0	0	0	0	0
3	1	2009	2	0	0	0	0	0	0	0	0	0	0	0		2	2		0	0	0	0	0	0	0	0	0	0	0
3	1	2009	2	0	0	0	0	0	0	0	0	0	0	0		2	2		0	0	0	0	0	0	0	0	0	0	0
3	1	2009	2	0	0	0	0	0	0	0	0	0	0	0		2	2		0	0	0	0	0	0	0	0	0	0	0
3	1	2009	2	0	0	0	0	0	0	0	0	0	0	0		2	2		0	0	0	0	0	0	0	0	0	0	0
3	1	2009	2	0	0	0	0	0	0	0	0	0	0	0		2	2		0	0	0	0	0	0	0	0	0	0	0
3	1	2009	2	0	0	0	0	0	0	0	0	0	0	0		2	2		0	0	0	0	0	0	0	0	0	0	0
3	1	2009	2	0	0	0	0	0	0	0	0	0	0	0		2	2		0	0	0	0	0	0	0	0	0	0	0
3	1	2009	2	0	0	0	0	0	0	0	0	0	0	0		2	2		0	0	0	0	0	0	0	0	0	0	0
3	1	2009	2	0	0	0	0	0	0	0	0	0	0	0		2	2		0	0	0	0	0	0	0	0	0	0	0
3	1	2009	2	0	0	0	0	0	0	0	0	0	0	0		2	2		0	0	0	0	0	0	0	0	0	0	0
3	1	2009	2	0	0	0	0	0	0	0	0	0	0	0		2	2		0	0	0	0	0	0	0	0	0	0	0
3	1	2009	2	0	0	0	0	0	0	0	0	0	0	0		2	2		0	0	0	0	0	0	0	0	0	0	0
3	1	2009	2	0	0	0	0	0	0	0	0	0	0	0		2	2		0	0	0	0	0	0	0	0	0	0	0
3	1	2009	2	0	0	0	0	0	0	0	0	0	0	0		2	2		0	0	0	0	0	0	0	0	0	0	0
3	1	2009	2	0	0	0	0	0	0	0	0	0	0	0		2	2		0	0	0	0	0	0	0	0	0	0	0
3	1	2009	2	0	0	0	0	0	0	0	0	0	0	0		2	2		0	0	0	0	0	0	0	0	0	0	0
3	1	2009	2	0	0	0	0	0	0	0	0	0	0	0		2	2		0	0	0	0	0	0	0	0	0	0	0
3	2	2009	2	2	0	0	0	0	0	0	0	0	0	2	1	2	2		1	1	0	0	0	0	0	0	0	0	0	2	2
3	2	2009	2	1	0	0	0	0	0	0	0	0	0	1	1	2	2		1	1	0	0	0	0	0	0	0	0	0	1	1
3	2	2009	2	1	0	0	0	0	0	0	0	0	0	1	1	2	2		1	1	0	0	0	0	0	0	0	0	0	1	1
3	2	2009	2	1	0	0	0	0	0	0	0	0	0	1	1	2	2		1	1	0	0	0	0	0	0	0	0	0	1	1
3	2	2009	2	0	1	0	0	0	0	0	0	0	0	1	1	2	2		1	0	1	0	0	0	0	0	0	0	0	1		1
3	2	2009	2	1	0	0	0	0	0	0	0	0	0	1	1	2	2		1	1	0	0	0	0	0	0	0	0	0	1	1
3	2	2009	2	1	0	0	0	0	0	0	0	0	0	1	1	2	2		1	1	0	0	0	0	0	0	0	0	0	1	1
3	2	2009	2	1	0	0	0	0	0	0	0	0	0	1	1	2	2		1	1	0	0	0	0	0	0	0	0	0	1	1
3	2	2009	2	1	0	0	0	0	0	0	0	0	0	1	1	2	2		1	1	0	0	0	0	0	0	0	0	0	1	1
3	2	2009	2	1	0	0	0	0	0	0	0	0	0	1	1	1	2		1	1	0	0	0	0	0	0	0	0	0	1	1
3	2	2009	2	1	0	0	0	0	0	0	0	0	0	1	1	1	2		1	1	0	0	0	0	0	0	0	0	0	1	1
3	2	2009	2	1	0	0	0	0	0	0	0	0	0	1	1	1	2		1	1	0	0	0	0	0	0	0	0	0	1	1
3	2	2009	2	1	0	0	0	0	0	0	0	0	0	1	1	1	2		1	1	0	0	0	0	0	0	0	0	0	1	1
3	2	2009	2	1	0	0	0	0	0	0	0	0	0	1	1	1	2		1	1	0	0	0	0	0	0	0	0	0	1	1
3	2	2009	2	1	0	0	0	1	0	0	0	0	0	2	2	1	2		1	1	0	0	0	1	0	0	0	0	0	2	1				1
3	2	2009	2	1	2	0	0	0	0	0	0	0	0	3	2	1	2		1	1	1	0	0	0	0	0	0	0	0	3	1	2
3	2	2009	2	0	1	0	0	0	0	0	0	0	0	1	1	1	2		1	0	1	0	0	0	0	0	0	0	0	1		1
3	2	2009	2	1	0	0	0	0	0	0	0	0	0	1	1	1	2		1	1	0	0	0	0	0	0	0	0	0	1	1
3	2	2009	2	0	0	0	0	0	0	0	0	0	0	0		2	2		0	0	0	0	0	0	0	0	0	0	0
3	2	2009	2	0	0	0	0	0	0	0	0	0	0	0		2	2		0	0	0	0	0	0	0	0	0	0	0
3	2	2009	2	0	0	0	0	0	0	0	0	0	0	0		2	2		0	0	0	0	0	0	0	0	0	0	0
3	2	2009	2	0	0	0	0	0	0	0	0	0	0	0		2	2		0	0	0	0	0	0	0	0	0	0	0
3	2	2009	2	0	0	0	0	0	0	0	0	0	0	0		2	2		0	0	0	0	0	0	0	0	0	0	0
3	2	2009	2	0	0	0	0	0	0	0	0	0	0	0		2	2		0	0	0	0	0	0	0	0	0	0	0
3	2	2009	2	0	0	0	0	0	0	0	0	0	0	0		2	2		0	0	0	0	0	0	0	0	0	0	0
3	2	2009	2	0	0	0	0	0	0	0	0	0	0	0		2	2		0	0	0	0	0	0	0	0	0	0	0
3	2	2009	2	0	0	0	0	0	0	0	0	0	0	0		2	2		0	0	0	0	0	0	0	0	0	0	0
3	2	2009	2	0	0	0	0	0	0	0	0	0	0	0		2	2		0	0	0	0	0	0	0	0	0	0	0
3	2	2009	2	0	0	0	0	0	0	0	0	0	0	0		2	2		0	0	0	0	0	0	0	0	0	0	0
3	2	2009	2	0	0	0	0	0	0	0	0	0	0	0		2	2		0	0	0	0	0	0	0	0	0	0	0
3	2	2009	2	0	0	0	0	0	0	0	0	0	0	0		2	2		0	0	0	0	0	0	0	0	0	0	0
3	2	2009	2	0	0	0	0	0	0	0	0	0	0	0		2	2		0	0	0	0	0	0	0	0	0	0	0
3	2	2009	2	0	0	0	0	0	0	0	0	0	0	0		2	2		0	0	0	0	0	0	0	0	0	0	0
3	2	2009	2	0	0	0	0	0	0	0	0	0	0	0		2	2		0	0	0	0	0	0	0	0	0	0	0
3	2	2009	2	0	0	0	0	0	0	0	0	0	0	0		2	2		0	0	0	0	0	0	0	0	0	0	0
3	2	2009	2	0	0	0	0	0	0	0	0	0	0	0		2	2		0	0	0	0	0	0	0	0	0	0	0
3	2	2009	2	0	0	0	0	0	0	0	0	0	0	0		2	2		0	0	0	0	0	0	0	0	0	0	0
3	2	2009	2	0	0	0	0	0	0	0	0	0	0	0		2	2		0	0	0	0	0	0	0	0	0	0	0
3	2	2009	2	0	0	0	0	0	0	0	0	0	0	0		2	2		0	0	0	0	0	0	0	0	0	0	0
3	2	2009	2	0	0	0	0	0	0	0	0	0	0	0		2	2		0	0	0	0	0	0	0	0	0	0	0
3	2	2009	2	0	0	0	0	0	0	0	0	0	0	0		2	2		0	0	0	0	0	0	0	0	0	0	0
3	2	2009	2	0	0	0	0	0	0	0	0	0	0	0		2	2		0	0	0	0	0	0	0	0	0	0	0
3	2	2009	2	0	0	0	0	0	0	0	0	0	0	0		2	2		0	0	0	0	0	0	0	0	0	0	0
3	2	2009	2	0	0	0	0	0	0	0	0	0	0	0		2	2		0	0	0	0	0	0	0	0	0	0	0
3	2	2009	2	0	0	0	0	0	0	0	0	0	0	0		2	2		0	0	0	0	0	0	0	0	0	0	0
3	2	2009	2	0	0	0	0	0	0	0	0	0	0	0		2	2		0	0	0	0	0	0	0	0	0	0	0
3	2	2009	2	0	0	0	0	0	0	0	0	0	0	0		2	2		0	0	0	0	0	0	0	0	0	0	0
3	2	2009	2	0	0	0	0	0	0	0	0	0	0	0		2	2		0	0	0	0	0	0	0	0	0	0	0
3	2	2009	2	0	0	0	0	0	0	0	0	0	0	0		2	2		0	0	0	0	0	0	0	0	0	0	0
3	2	2009	2	0	0	0	0	0	0	0	0	0	0	0		2	2		0	0	0	0	0	0	0	0	0	0	0
3	2	2009	2	0	0	0	0	0	0	0	0	0	0	0		2	2		0	0	0	0	0	0	0	0	0	0	0
3	2	2009	2	0	0	0	0	0	0	0	0	0	0	0		2	2		0	0	0	0	0	0	0	0	0	0	0
3	2	2009	2	0	0	0	0	0	0	0	0	0	0	0		2	2		0	0	0	0	0	0	0	0	0	0	0
3	2	2009	2	0	0	0	0	0	0	0	0	0	0	0		2	2		0	0	0	0	0	0	0	0	0	0	0
3	2	2009	2	0	0	0	0	0	0	0	0	0	0	0		2	2		0	0	0	0	0	0	0	0	0	0	0
3	2	2009	2	0	0	0	0	0	0	0	0	0	0	0		2	2		0	0	0	0	0	0	0	0	0	0	0
3	2	2009	2	0	0	0	0	0	0	0	0	0	0	0		2	2		0	0	0	0	0	0	0	0	0	0	0
3	2	2009	2	0	0	0	0	0	0	0	0	0	0	0		2	2		0	0	0	0	0	0	0	0	0	0	0
3	2	2009	2	0	0	0	0	0	0	0	0	0	0	0		2	2		0	0	0	0	0	0	0	0	0	0	0
3	2	2009	2	0	0	0	0	0	0	0	0	0	0	0		2	2		0	0	0	0	0	0	0	0	0	0	0
3	2	2009	2	0	0	0	0	0	0	0	0	0	0	0		2	2		0	0	0	0	0	0	0	0	0	0	0
3	2	2009	2	0	0	0	0	0	0	0	0	0	0	0		2	2		0	0	0	0	0	0	0	0	0	0	0
3	2	2009	2	0	0	0	0	0	0	0	0	0	0	0		2	2		0	0	0	0	0	0	0	0	0	0	0
3	2	2009	2	0	0	0	0	0	0	0	0	0	0	0		2	2		0	0	0	0	0	0	0	0	0	0	0
3	2	2009	2	0	0	0	0	0	0	0	0	0	0	0		2	2		0	0	0	0	0	0	0	0	0	0	0
3	2	2009	2	0	0	0	0	0	0	0	0	0	0	0		2	2		0	0	0	0	0	0	0	0	0	0	0
3	2	2009	2	0	0	0	0	0	0	0	0	0	0	0		2	2		0	0	0	0	0	0	0	0	0	0	0
3	2	2009	2	0	0	0	0	0	0	0	0	0	0	0		2	2		0	0	0	0	0	0	0	0	0	0	0
3	2	2009	2	0	0	0	0	0	0	0	0	0	0	0		2	2		0	0	0	0	0	0	0	0	0	0	0
3	2	2009	2	0	0	0	0	0	0	0	0	0	0	0		2	2		0	0	0	0	0	0	0	0	0	0	0
3	2	2009	2	0	0	0	0	0	0	0	0	0	0	0		2	2		0	0	0	0	0	0	0	0	0	0	0
3	2	2009	2	0	0	0	0	0	0	0	0	0	0	0		2	2		0	0	0	0	0	0	0	0	0	0	0
3	2	2009	2	0	0	0	0	0	0	0	0	0	0	0		2	2		0	0	0	0	0	0	0	0	0	0	0
3	2	2009	2	0	0	0	0	0	0	0	0	0	0	0		2	2		0	0	0	0	0	0	0	0	0	0	0
3	2	2009	2	0	0	0	0	0	0	0	0	0	0	0		2	2		0	0	0	0	0	0	0	0	0	0	0
3	2	2009	2	0	0	0	0	0	0	0	0	0	0	0		2	2		0	0	0	0	0	0	0	0	0	0	0
3	2	2009	2	0	0	0	0	0	0	0	0	0	0	0		2	2		0	0	0	0	0	0	0	0	0	0	0
3	2	2009	2	0	0	0	0	0	0	0	0	0	0	0		2	2		0	0	0	0	0	0	0	0	0	0	0
3	2	2009	2	0	0	0	0	0	0	0	0	0	0	0		2	2		0	0	0	0	0	0	0	0	0	0	0
3	2	2009	2	0	0	0	0	0	0	0	0	0	0	0		2	2		0	0	0	0	0	0	0	0	0	0	0
3	2	2009	2	0	0	0	0	0	0	0	0	0	0	0		2	2		0	0	0	0	0	0	0	0	0	0	0
3	2	2009	2	0	0	0	0	0	0	0	0	0	0	0		2	2		0	0	0	0	0	0	0	0	0	0	0
3	2	2009	2	0	0	0	0	0	0	0	0	0	0	0		2	2		0	0	0	0	0	0	0	0	0	0	0
3	2	2009	2	0	0	0	0	0	0	0	0	0	0	0		2	2		0	0	0	0	0	0	0	0	0	0	0
3	2	2009	2	0	0	0	0	0	0	0	0	0	0	0		2	2		0	0	0	0	0	0	0	0	0	0	0
3	2	2009	2	0	0	0	0	0	0	0	0	0	0	0		2	2		0	0	0	0	0	0	0	0	0	0	0
3	2	2009	2	0	0	0	0	0	0	0	0	0	0	0		2	2		0	0	0	0	0	0	0	0	0	0	0
3	2	2009	2	0	0	0	0	0	0	0	0	0	0	0		2	2		0	0	0	0	0	0	0	0	0	0	0
3	2	2009	2	0	0	0	0	0	0	0	0	0	0	0		2	2		0	0	0	0	0	0	0	0	0	0	0
3	2	2009	2	0	0	0	0	0	0	0	0	0	0	0		2	2		0	0	0	0	0	0	0	0	0	0	0
3	2	2009	2	0	0	0	0	0	0	0	0	0	0	0		2	2		0	0	0	0	0	0	0	0	0	0	0
3	2	2009	2	0	0	0	0	0	0	0	0	0	0	0		2	2		0	0	0	0	0	0	0	0	0	0	0
3	2	2009	2	0	0	0	0	0	0	0	0	0	0	0		2	2		0	0	0	0	0	0	0	0	0	0	0
3	2	2009	2	0	0	0	0	0	0	0	0	0	0	0		2	2		0	0	0	0	0	0	0	0	0	0	0
3	2	2009	2	0	0	0	0	0	0	0	0	0	0	0		2	2		0	0	0	0	0	0	0	0	0	0	0
3	2	2009	2	0	0	0	0	0	0	0	0	0	0	0		2	2		0	0	0	0	0	0	0	0	0	0	0
3	2	2009	2	0	0	0	0	0	0	0	0	0	0	0		2	2		0	0	0	0	0	0	0	0	0	0	0
3	2	2009	2	0	0	0	0	0	0	0	0	0	0	0		2	2		0	0	0	0	0	0	0	0	0	0	0
3	2	2009	2	0	0	0	0	0	0	0	0	0	0	0		2	2		0	0	0	0	0	0	0	0	0	0	0
3	2	2009	2	0	0	0	0	0	0	0	0	0	0	0		2	2		0	0	0	0	0	0	0	0	0	0	0
3	2	2009	2	0	0	0	0	0	0	0	0	0	0	0		2	2		0	0	0	0	0	0	0	0	0	0	0
3	2	2009	2	0	0	0	0	0	0	0	0	0	0	0		2	2		0	0	0	0	0	0	0	0	0	0	0
3	2	2009	2	0	0	0	0	0	0	0	0	0	0	0		2	2		0	0	0	0	0	0	0	0	0	0	0
3	2	2009	2	0	0	0	0	0	0	0	0	0	0	0		2	2		0	0	0	0	0	0	0	0	0	0	0
3	2	2009	2	0	0	0	0	0	0	0	0	0	0	0		2	2		0	0	0	0	0	0	0	0	0	0	0
3	2	2009	2	0	0	0	0	0	0	0	0	0	0	0		2	2		0	0	0	0	0	0	0	0	0	0	0
3	2	2009	2	0	0	0	0	0	0	0	0	0	0	0		2	2		0	0	0	0	0	0	0	0	0	0	0
3	2	2009	2	0	0	0	0	0	0	0	0	0	0	0		2	2		0	0	0	0	0	0	0	0	0	0	0
3	2	2009	2	0	0	0	0	0	0	0	0	0	0	0		2	2		0	0	0	0	0	0	0	0	0	0	0
3	2	2009	2	0	0	0	0	0	0	0	0	0	0	0		2	2		0	0	0	0	0	0	0	0	0	0	0
3	2	2009	2	0	0	0	0	0	0	0	0	0	0	0		2	2		0	0	0	0	0	0	0	0	0	0	0
3	2	2009	2	0	0	0	0	0	0	0	0	0	0	0		2	2		0	0	0	0	0	0	0	0	0	0	0
3	2	2009	2	0	0	0	0	0	0	0	0	0	0	0		2	2		0	0	0	0	0	0	0	0	0	0	0
3	2	2009	2	0	0	0	0	0	0	0	0	0	0	0		2	2		0	0	0	0	0	0	0	0	0	0	0
3	2	2009	2	0	0	0	0	0	0	0	0	0	0	0		2	2		0	0	0	0	0	0	0	0	0	0	0
3	2	2009	2	0	0	0	0	0	0	0	0	0	0	0		2	2		0	0	0	0	0	0	0	0	0	0	0
3	2	2009	2	0	0	0	0	0	0	0	0	0	0	0		2	2		0	0	0	0	0	0	0	0	0	0	0
3	2	2009	2	0	0	0	0	0	0	0	0	0	0	0		2	2		0	0	0	0	0	0	0	0	0	0	0
3	2	2009	2	0	0	0	0	0	0	0	0	0	0	0		1	2		0	0	0	0	0	0	0	0	0	0	0
3	2	2009	2	0	0	0	0	0	0	0	0	0	0	0		1	2		0	0	0	0	0	0	0	0	0	0	0
3	2	2009	2	0	0	0	0	0	0	0	0	0	0	0		1	2		0	0	0	0	0	0	0	0	0	0	0
3	2	2009	2	0	0	0	0	0	0	0	0	0	0	0		1	2		0	0	0	0	0	0	0	0	0	0	0
3	2	2009	2	0	0	0	0	0	0	0	0	0	0	0		1	2		0	0	0	0	0	0	0	0	0	0	0
3	2	2009	2	0	0	0	0	0	0	0	0	0	0	0		1	2		0	0	0	0	0	0	0	0	0	0	0
3	2	2009	2	0	0	0	0	0	0	0	0	0	0	0		1	2		0	0	0	0	0	0	0	0	0	0	0
3	2	2009	2	0	0	0	0	0	0	0	0	0	0	0		1	2		0	0	0	0	0	0	0	0	0	0	0
3	2	2009	2	0	0	0	0	0	0	0	0	0	0	0		1	2		0	0	0	0	0	0	0	0	0	0	0
3	2	2009	2	0	0	0	0	0	0	0	0	0	0	0		1	2		0	0	0	0	0	0	0	0	0	0	0
3	2	2009	2	0	0	0	0	0	0	0	0	0	0	0		1	2		0	0	0	0	0	0	0	0	0	0	0
3	2	2009	2	0	0	0	0	0	0	0	0	0	0	0		1	2		0	0	0	0	0	0	0	0	0	0	0
3	2	2009	2	0	0	0	0	0	0	0	0	0	0	0		1	2		0	0	0	0	0	0	0	0	0	0	0
3	2	2009	2	0	0	0	0	0	0	0	0	0	0	0		1	2		0	0	0	0	0	0	0	0	0	0	0
3	2	2009	2	0	0	0	0	0	0	0	0	0	0	0		1	2		0	0	0	0	0	0	0	0	0	0	0
3	2	2009	2	0	0	0	0	0	0	0	0	0	0	0		1	2		0	0	0	0	0	0	0	0	0	0	0
3	2	2009	2	0	0	0	0	0	0	0	0	0	0	0		1	2		0	0	0	0	0	0	0	0	0	0	0
3	2	2009	2	0	0	0	0	0	0	0	0	0	0	0		1	2		0	0	0	0	0	0	0	0	0	0	0
3	2	2009	2	0	0	0	0	0	0	0	0	0	0	0		1	2		0	0	0	0	0	0	0	0	0	0	0
3	2	2009	2	0	0	0	0	0	0	0	0	0	0	0		1	2		0	0	0	0	0	0	0	0	0	0	0
3	2	2009	2	0	0	0	0	0	0	0	0	0	0	0		1	2		0	0	0	0	0	0	0	0	0	0	0
3	2	2009	2	0	0	0	0	0	0	0	0	0	0	0		1	2		0	0	0	0	0	0	0	0	0	0	0
3	2	2009	2	0	0	0	0	0	0	0	0	0	0	0		1	2		0	0	0	0	0	0	0	0	0	0	0
3	2	2009	2	0	0	0	0	0	0	0	0	0	0	0		1	2		0	0	0	0	0	0	0	0	0	0	0
3	2	2009	2	0	0	0	0	0	0	0	0	0	0	0		1	2		0	0	0	0	0	0	0	0	0	0	0
3	2	2009	2	0	0	0	0	0	0	0	0	0	0	0		1	2		0	0	0	0	0	0	0	0	0	0	0
3	2	2009	2	0	0	0	0	0	0	0	0	0	0	0		1	2		0	0	0	0	0	0	0	0	0	0	0
3	2	2009	2	0	0	0	0	0	0	0	0	0	0	0		1	2		0	0	0	0	0	0	0	0	0	0	0
3	2	2009	2	0	0	0	0	0	0	0	0	0	0	0		1	2		0	0	0	0	0	0	0	0	0	0	0
3	2	2009	2	0	0	0	0	0	0	0	0	0	0	0		1	2		0	0	0	0	0	0	0	0	0	0	0
3	2	2009	2	0	0	0	0	0	0	0	0	0	0	0		1	2		0	0	0	0	0	0	0	0	0	0	0
3	2	2009	2	0	0	0	0	0	0	0	0	0	0	0		1	2		0	0	0	0	0	0	0	0	0	0	0
3	2	2009	2	0	0	0	0	0	0	0	0	0	0	0		1	2		0	0	0	0	0	0	0	0	0	0	0
3	2	2009	2	0	0	0	0	0	0	0	0	0	0	0		1	2		0	0	0	0	0	0	0	0	0	0	0
3	2	2009	2	0	0	0	0	0	0	0	0	0	0	0		1	2		0	0	0	0	0	0	0	0	0	0	0
3	2	2009	2	0	0	0	0	0	0	0	0	0	0	0		1	2		0	0	0	0	0	0	0	0	0	0	0
3	2	2009	2	0	0	0	0	0	0	0	0	0	0	0		1	2		0	0	0	0	0	0	0	0	0	0	0
3	2	2009	2	0	0	0	0	0	0	0	0	0	0	0		1	2		0	0	0	0	0	0	0	0	0	0	0
3	2	2009	2	0	0	0	0	0	0	0	0	0	0	0		1	2		0	0	0	0	0	0	0	0	0	0	0
3	2	2009	2	0	0	0	0	0	0	0	0	0	0	0		1	2		0	0	0	0	0	0	0	0	0	0	0
3	2	2009	2	0	0	0	0	0	0	0	0	0	0	0		1	2		0	0	0	0	0	0	0	0	0	0	0
3	2	2009	2	0	0	0	0	0	0	0	0	0	0	0		1	2		0	0	0	0	0	0	0	0	0	0	0
3	2	2009	2	0	0	0	0	0	0	0	0	0	0	0		1	2		0	0	0	0	0	0	0	0	0	0	0
3	2	2009	2	0	0	0	0	0	0	0	0	0	0	0		1	2		0	0	0	0	0	0	0	0	0	0	0
3	2	2009	2	0	0	0	0	0	0	0	0	0	0	0		1	2		0	0	0	0	0	0	0	0	0	0	0
3	2	2009	2	0	0	0	0	0	0	0	0	0	0	0		1	2		0	0	0	0	0	0	0	0	0	0	0
3	2	2009	2	0	0	0	0	0	0	0	0	0	0	0		1	2		0	0	0	0	0	0	0	0	0	0	0
3	2	2009	2	0	0	0	0	0	0	0	0	0	0	0		1	2		0	0	0	0	0	0	0	0	0	0	0
3	2	2009	2	0	0	0	0	0	0	0	0	0	0	0		1	2		0	0	0	0	0	0	0	0	0	0	0
3	2	2009	2	0	0	0	0	0	0	0	0	0	0	0		1	2		0	0	0	0	0	0	0	0	0	0	0
3	2	2009	2	0	0	0	0	0	0	0	0	0	0	0		1	2		0	0	0	0	0	0	0	0	0	0	0
3	2	2009	2	0	0	0	0	0	0	0	0	0	0	0		1	2		0	0	0	0	0	0	0	0	0	0	0
3	2	2009	2	0	0	0	0	0	0	0	0	0	0	0		1	2		0	0	0	0	0	0	0	0	0	0	0
3	2	2009	2	0	0	0	0	0	0	0	0	0	0	0		1	2		0	0	0	0	0	0	0	0	0	0	0
3	2	2009	2	0	0	0	0	0	0	0	0	0	0	0		1	2		0	0	0	0	0	0	0	0	0	0	0
3	2	2009	2	0	0	0	0	0	0	0	0	0	0	0		1	2		0	0	0	0	0	0	0	0	0	0	0
3	2	2009	2	0	0	0	0	0	0	0	0	0	0	0		1	2		0	0	0	0	0	0	0	0	0	0	0
3	2	2009	2	0	0	0	0	0	0	0	0	0	0	0		1	2		0	0	0	0	0	0	0	0	0	0	0
3	3	2009	2	1	0	0	0	0	0	0	0	0	0	1	1	2	2		1	1	0	0	0	0	0	0	0	0	0	1	1
3	3	2009	2	1	0	0	0	0	0	0	0	0	0	1	1	2	2		1	1	0	0	0	0	0	0	0	0	0	1	1
3	3	2009	2	1	0	0	0	0	0	0	0	0	0	1	1	2	2		1	1	0	0	0	0	0	0	0	0	0	1	1
3	3	2009	2	0	1	0	0	0	0	0	0	0	0	1	1	2	2		1	0	1	0	0	0	0	0	0	0	0	1		1
3	3	2009	2	1	0	0	0	0	0	0	0	0	0	1	1	2	2		1	1	0	0	0	0	0	0	0	0	0	1	1
3	3	2009	2	0	1	0	0	0	0	0	0	0	0	1	1	1	2		1	0	1	0	0	0	0	0	0	0	0	1		1
3	3	2009	2	1	0	0	0	0	0	0	0	0	0	1	1	1	2		1	1	0	0	0	0	0	0	0	0	0	1	1
3	3	2009	2	1	0	0	0	0	0	0	0	0	0	1	1	2	2		1	1	0	0	0	0	0	0	0	0	0	1	1
3	3	2009	2	1	0	0	0	0	0	0	0	0	0	1	1	2	2		1	1	0	0	0	0	0	0	0	0	0	1	1
3	3	2009	2	1	0	0	0	0	0	0	0	0	0	1	1	2	2		1	1	0	0	0	0	0	0	0	0	0	1	1
3	3	2009	2	1	0	0	0	0	0	0	0	0	0	1	1	1	2		1	1	0	0	0	0	0	0	0	0	0	1	1
3	3	2009	2	1	0	0	0	0	0	0	0	0	0	1	1	2	2		1	1	0	0	0	0	0	0	0	0	0	1	1
3	3	2009	2	1	0	0	0	1	0	0	0	0	0	2	2	2	2		1	1	0	0	0	1	0	0	0	0	0	2	1				1
3	3	2009	2	0	0	0	0	0	0	0	0	0	0	0		2	2		0	0	0	0	0	0	0	0	0	0	0
3	3	2009	2	0	0	0	0	0	0	0	0	0	0	0		2	2		0	0	0	0	0	0	0	0	0	0	0
3	3	2009	2	0	0	0	0	0	0	0	0	0	0	0		2	2		0	0	0	0	0	0	0	0	0	0	0
3	3	2009	2	0	0	0	0	0	0	0	0	0	0	0		2	2		0	0	0	0	0	0	0	0	0	0	0
3	3	2009	2	0	0	0	0	0	0	0	0	0	0	0		2	2		0	0	0	0	0	0	0	0	0	0	0
3	3	2009	2	0	0	0	0	0	0	0	0	0	0	0		2	2		0	0	0	0	0	0	0	0	0	0	0
3	3	2009	2	0	0	0	0	0	0	0	0	0	0	0		2	2		0	0	0	0	0	0	0	0	0	0	0
3	3	2009	2	0	0	0	0	0	0	0	0	0	0	0		2	2		0	0	0	0	0	0	0	0	0	0	0
3	3	2009	2	0	0	0	0	0	0	0	0	0	0	0		2	2		0	0	0	0	0	0	0	0	0	0	0
3	3	2009	2	0	0	0	0	0	0	0	0	0	0	0		2	2		0	0	0	0	0	0	0	0	0	0	0
3	3	2009	2	0	0	0	0	0	0	0	0	0	0	0		2	2		0	0	0	0	0	0	0	0	0	0	0
3	3	2009	2	0	0	0	0	0	0	0	0	0	0	0		2	2		0	0	0	0	0	0	0	0	0	0	0
3	3	2009	2	0	0	0	0	0	0	0	0	0	0	0		2	2		0	0	0	0	0	0	0	0	0	0	0
3	3	2009	2	0	0	0	0	0	0	0	0	0	0	0		2	2		0	0	0	0	0	0	0	0	0	0	0
3	3	2009	2	0	0	0	0	0	0	0	0	0	0	0		2	2		0	0	0	0	0	0	0	0	0	0	0
3	3	2009	2	0	0	0	0	0	0	0	0	0	0	0		2	2		0	0	0	0	0	0	0	0	0	0	0
3	3	2009	2	0	0	0	0	0	0	0	0	0	0	0		2	2		0	0	0	0	0	0	0	0	0	0	0
3	3	2009	2	0	0	0	0	0	0	0	0	0	0	0		2	2		0	0	0	0	0	0	0	0	0	0	0
3	3	2009	2	0	0	0	0	0	0	0	0	0	0	0		2	2		0	0	0	0	0	0	0	0	0	0	0
3	3	2009	2	0	0	0	0	0	0	0	0	0	0	0		2	2		0	0	0	0	0	0	0	0	0	0	0
3	3	2009	2	0	0	0	0	0	0	0	0	0	0	0		2	2		0	0	0	0	0	0	0	0	0	0	0
3	3	2009	2	0	0	0	0	0	0	0	0	0	0	0		2	2		0	0	0	0	0	0	0	0	0	0	0
3	3	2009	2	0	0	0	0	0	0	0	0	0	0	0		2	2		0	0	0	0	0	0	0	0	0	0	0
3	3	2009	2	0	0	0	0	0	0	0	0	0	0	0		2	2		0	0	0	0	0	0	0	0	0	0	0
3	3	2009	2	0	0	0	0	0	0	0	0	0	0	0		2	2		0	0	0	0	0	0	0	0	0	0	0
3	3	2009	2	0	0	0	0	0	0	0	0	0	0	0		2	2		0	0	0	0	0	0	0	0	0	0	0
3	3	2009	2	0	0	0	0	0	0	0	0	0	0	0		2	2		0	0	0	0	0	0	0	0	0	0	0
3	3	2009	2	0	0	0	0	0	0	0	0	0	0	0		2	2		0	0	0	0	0	0	0	0	0	0	0
3	3	2009	2	0	0	0	0	0	0	0	0	0	0	0		2	2		0	0	0	0	0	0	0	0	0	0	0
3	3	2009	2	0	0	0	0	0	0	0	0	0	0	0		2	2		0	0	0	0	0	0	0	0	0	0	0
3	3	2009	2	0	0	0	0	0	0	0	0	0	0	0		2	2		0	0	0	0	0	0	0	0	0	0	0
3	3	2009	2	0	0	0	0	0	0	0	0	0	0	0		2	2		0	0	0	0	0	0	0	0	0	0	0
3	3	2009	2	0	0	0	0	0	0	0	0	0	0	0		2	2		0	0	0	0	0	0	0	0	0	0	0
3	3	2009	2	0	0	0	0	0	0	0	0	0	0	0		2	2		0	0	0	0	0	0	0	0	0	0	0
3	3	2009	2	0	0	0	0	0	0	0	0	0	0	0		2	2		0	0	0	0	0	0	0	0	0	0	0
3	3	2009	2	0	0	0	0	0	0	0	0	0	0	0		2	2		0	0	0	0	0	0	0	0	0	0	0
3	3	2009	2	0	0	0	0	0	0	0	0	0	0	0		2	2		0	0	0	0	0	0	0	0	0	0	0
3	3	2009	2	0	0	0	0	0	0	0	0	0	0	0		2	2		0	0	0	0	0	0	0	0	0	0	0
3	3	2009	2	0	0	0	0	0	0	0	0	0	0	0		2	2		0	0	0	0	0	0	0	0	0	0	0
3	3	2009	2	0	0	0	0	0	0	0	0	0	0	0		2	2		0	0	0	0	0	0	0	0	0	0	0
3	3	2009	2	0	0	0	0	0	0	0	0	0	0	0		2	2		0	0	0	0	0	0	0	0	0	0	0
3	3	2009	2	0	0	0	0	0	0	0	0	0	0	0		2	2		0	0	0	0	0	0	0	0	0	0	0
3	3	2009	2	0	0	0	0	0	0	0	0	0	0	0		2	2		0	0	0	0	0	0	0	0	0	0	0
3	3	2009	2	0	0	0	0	0	0	0	0	0	0	0		2	2		0	0	0	0	0	0	0	0	0	0	0
3	3	2009	2	0	0	0	0	0	0	0	0	0	0	0		2	2		0	0	0	0	0	0	0	0	0	0	0
3	3	2009	2	0	0	0	0	0	0	0	0	0	0	0		2	2		0	0	0	0	0	0	0	0	0	0	0
3	3	2009	2	0	0	0	0	0	0	0	0	0	0	0		2	2		0	0	0	0	0	0	0	0	0	0	0
3	3	2009	2	0	0	0	0	0	0	0	0	0	0	0		1	2		0	0	0	0	0	0	0	0	0	0	0
3	3	2009	2	0	0	0	0	0	0	0	0	0	0	0		1	2		0	0	0	0	0	0	0	0	0	0	0
3	3	2009	2	0	0	0	0	0	0	0	0	0	0	0		1	2		0	0	0	0	0	0	0	0	0	0	0
3	3	2009	2	0	0	0	0	0	0	0	0	0	0	0		1	2		0	0	0	0	0	0	0	0	0	0	0
3	3	2009	2	0	0	0	0	0	0	0	0	0	0	0		1	2		0	0	0	0	0	0	0	0	0	0	0
3	3	2009	2	0	0	0	0	0	0	0	0	0	0	0		1	2		0	0	0	0	0	0	0	0	0	0	0
3	3	2009	2	0	0	0	0	0	0	0	0	0	0	0		1	2		0	0	0	0	0	0	0	0	0	0	0
3	3	2009	2	0	0	0	0	0	0	0	0	0	0	0		1	2		0	0	0	0	0	0	0	0	0	0	0
3	3	2009	2	0	0	0	0	0	0	0	0	0	0	0		1	2		0	0	0	0	0	0	0	0	0	0	0
3	3	2009	2	0	0	0	0	0	0	0	0	0	0	0		1	2		0	0	0	0	0	0	0	0	0	0	0
3	3	2009	2	0	0	0	0	0	0	0	0	0	0	0		1	2		0	0	0	0	0	0	0	0	0	0	0
3	3	2009	2	0	0	0	0	0	0	0	0	0	0	0		1	2		0	0	0	0	0	0	0	0	0	0	0
3	3	2009	2	0	0	0	0	0	0	0	0	0	0	0		1	2		0	0	0	0	0	0	0	0	0	0	0
3	3	2009	2	0	0	0	0	0	0	0	0	0	0	0		1	2		0	0	0	0	0	0	0	0	0	0	0
3	3	2009	2	0	0	0	0	0	0	0	0	0	0	0		1	2		0	0	0	0	0	0	0	0	0	0	0
3	3	2009	2	0	0	0	0	0	0	0	0	0	0	0		1	2		0	0	0	0	0	0	0	0	0	0	0
3	4	2009	2	1	0	0	0	0	0	0	0	0	0	1	1	1	2		1	1	0	0	0	0	0	0	0	0	0	1	1
3	4	2009	2	1	0	0	0	0	0	0	0	0	0	1	1	1	2		1	1	0	0	0	0	0	0	0	0	0	1	1
3	4	2009	2	1	0	0	0	0	0	0	0	0	0	1	1	1	2		1	1	0	0	0	0	0	0	0	0	0	1	1
3	4	2009	2	1	0	0	0	0	0	0	0	0	0	1	1	1	2		1	1	0	0	0	0	0	0	0	0	0	1	1
3	4	2009	2	1	0	0	0	0	0	0	0	0	0	1	1	1	2		1	1	0	0	0	0	0	0	0	0	0	1	1
3	4	2009	2	1	0	0	0	0	0	0	0	0	0	1	1	2	2		1	1	0	0	0	0	0	0	0	0	0	1	1
3	4	2009	2	1	0	0	0	0	0	0	0	0	0	1	1	2	2		1	1	0	0	0	0	0	0	0	0	0	1	1
3	4	2009	2	1	0	0	0	0	0	0	0	0	0	1	1	2	2		1	1	0	0	0	0	0	0	0	0	0	1	1
3	4	2009	2	1	0	0	0	0	0	0	0	0	0	1	1	2	2		1	1	0	0	0	0	0	0	0	0	0	1	1
3	4	2009	2	1	0	0	0	0	0	0	0	0	0	1	1	2	2		1	1	0	0	0	0	0	0	0	0	0	1	1
3	4	2009	2	0	0	0	0	0	0	0	0	0	0	0		2	2		0	0	0	0	0	0	0	0	0	0	0
3	4	2009	2	0	0	0	0	0	0	0	0	0	0	0		2	2		0	0	0	0	0	0	0	0	0	0	0
3	4	2009	2	0	0	0	0	0	0	0	0	0	0	0		2	2		0	0	0	0	0	0	0	0	0	0	0
3	4	2009	2	0	0	0	0	0	0	0	0	0	0	0		2	2		0	0	0	0	0	0	0	0	0	0	0
3	4	2009	2	0	0	0	0	0	0	0	0	0	0	0		2	2		0	0	0	0	0	0	0	0	0	0	0
3	4	2009	2	0	0	0	0	0	0	0	0	0	0	0		2	2		0	0	0	0	0	0	0	0	0	0	0
3	4	2009	2	0	0	0	0	0	0	0	0	0	0	0		2	2		0	0	0	0	0	0	0	0	0	0	0
3	4	2009	2	0	0	0	0	0	0	0	0	0	0	0		2	2		0	0	0	0	0	0	0	0	0	0	0
3	4	2009	2	0	0	0	0	0	0	0	0	0	0	0		2	2		0	0	0	0	0	0	0	0	0	0	0
3	4	2009	2	0	0	0	0	0	0	0	0	0	0	0		2	2		0	0	0	0	0	0	0	0	0	0	0
3	4	2009	2	0	0	0	0	0	0	0	0	0	0	0		2	2		0	0	0	0	0	0	0	0	0	0	0
3	4	2009	2	0	0	0	0	0	0	0	0	0	0	0		2	2		0	0	0	0	0	0	0	0	0	0	0
3	4	2009	2	0	0	0	0	0	0	0	0	0	0	0		2	2		0	0	0	0	0	0	0	0	0	0	0
3	4	2009	2	0	0	0	0	0	0	0	0	0	0	0		2	2		0	0	0	0	0	0	0	0	0	0	0
3	4	2009	2	0	0	0	0	0	0	0	0	0	0	0		2	2		0	0	0	0	0	0	0	0	0	0	0
3	4	2009	2	0	0	0	0	0	0	0	0	0	0	0		2	2		0	0	0	0	0	0	0	0	0	0	0
3	4	2009	2	0	0	0	0	0	0	0	0	0	0	0		2	2		0	0	0	0	0	0	0	0	0	0	0
3	4	2009	2	0	0	0	0	0	0	0	0	0	0	0		2	2		0	0	0	0	0	0	0	0	0	0	0
3	4	2009	2	0	0	0	0	0	0	0	0	0	0	0		2	2		0	0	0	0	0	0	0	0	0	0	0
3	4	2009	2	0	0	0	0	0	0	0	0	0	0	0		2	2		0	0	0	0	0	0	0	0	0	0	0
3	4	2009	2	0	0	0	0	0	0	0	0	0	0	0		2	2		0	0	0	0	0	0	0	0	0	0	0
3	4	2009	2	0	0	0	0	0	0	0	0	0	0	0		2	2		0	0	0	0	0	0	0	0	0	0	0
3	4	2009	2	0	0	0	0	0	0	0	0	0	0	0		2	2		0	0	0	0	0	0	0	0	0	0	0
3	4	2009	2	0	0	0	0	0	0	0	0	0	0	0		2	2		0	0	0	0	0	0	0	0	0	0	0
3	4	2009	2	0	0	0	0	0	0	0	0	0	0	0		2	2		0	0	0	0	0	0	0	0	0	0	0
3	4	2009	2	0	0	0	0	0	0	0	0	0	0	0		2	2		0	0	0	0	0	0	0	0	0	0	0
3	4	2009	2	0	0	0	0	0	0	0	0	0	0	0		2	2		0	0	0	0	0	0	0	0	0	0	0
3	4	2009	2	0	0	0	0	0	0	0	0	0	0	0		2	2		0	0	0	0	0	0	0	0	0	0	0
3	4	2009	2	0	0	0	0	0	0	0	0	0	0	0		2	2		0	0	0	0	0	0	0	0	0	0	0
3	4	2009	2	0	0	0	0	0	0	0	0	0	0	0		2	2		0	0	0	0	0	0	0	0	0	0	0
3	4	2009	2	0	0	0	0	0	0	0	0	0	0	0		2	2		0	0	0	0	0	0	0	0	0	0	0
3	4	2009	2	0	0	0	0	0	0	0	0	0	0	0		2	2		0	0	0	0	0	0	0	0	0	0	0
3	4	2009	2	0	0	0	0	0	0	0	0	0	0	0		2	2		0	0	0	0	0	0	0	0	0	0	0
3	4	2009	2	0	0	0	0	0	0	0	0	0	0	0		2	2		0	0	0	0	0	0	0	0	0	0	0
3	4	2009	2	0	0	0	0	0	0	0	0	0	0	0		2	2		0	0	0	0	0	0	0	0	0	0	0
3	4	2009	2	0	0	0	0	0	0	0	0	0	0	0		2	2		0	0	0	0	0	0	0	0	0	0	0
3	4	2009	2	0	0	0	0	0	0	0	0	0	0	0		2	2		0	0	0	0	0	0	0	0	0	0	0
3	4	2009	2	0	0	0	0	0	0	0	0	0	0	0		2	2		0	0	0	0	0	0	0	0	0	0	0
3	4	2009	2	0	0	0	0	0	0	0	0	0	0	0		2	2		0	0	0	0	0	0	0	0	0	0	0
3	4	2009	2	0	0	0	0	0	0	0	0	0	0	0		2	2		0	0	0	0	0	0	0	0	0	0	0
3	4	2009	2	0	0	0	0	0	0	0	0	0	0	0		2	2		0	0	0	0	0	0	0	0	0	0	0
3	4	2009	2	0	0	0	0	0	0	0	0	0	0	0		2	2		0	0	0	0	0	0	0	0	0	0	0
3	4	2009	2	0	0	0	0	0	0	0	0	0	0	0		2	2		0	0	0	0	0	0	0	0	0	0	0
3	4	2009	2	0	0	0	0	0	0	0	0	0	0	0		2	2		0	0	0	0	0	0	0	0	0	0	0
3	4	2009	2	0	0	0	0	0	0	0	0	0	0	0		2	2		0	0	0	0	0	0	0	0	0	0	0
3	4	2009	2	0	0	0	0	0	0	0	0	0	0	0		2	2		0	0	0	0	0	0	0	0	0	0	0
3	4	2009	2	0	0	0	0	0	0	0	0	0	0	0		2	2		0	0	0	0	0	0	0	0	0	0	0
3	4	2009	2	0	0	0	0	0	0	0	0	0	0	0		2	2		0	0	0	0	0	0	0	0	0	0	0
3	4	2009	2	0	0	0	0	0	0	0	0	0	0	0		2	2		0	0	0	0	0	0	0	0	0	0	0
3	4	2009	2	0	0	0	0	0	0	0	0	0	0	0		2	2		0	0	0	0	0	0	0	0	0	0	0
3	4	2009	2	0	0	0	0	0	0	0	0	0	0	0		2	2		0	0	0	0	0	0	0	0	0	0	0
3	4	2009	2	0	0	0	0	0	0	0	0	0	0	0		2	2		0	0	0	0	0	0	0	0	0	0	0
3	4	2009	2	0	0	0	0	0	0	0	0	0	0	0		2	2		0	0	0	0	0	0	0	0	0	0	0
3	4	2009	2	0	0	0	0	0	0	0	0	0	0	0		2	2		0	0	0	0	0	0	0	0	0	0	0
3	4	2009	2	0	0	0	0	0	0	0	0	0	0	0		2	2		0	0	0	0	0	0	0	0	0	0	0
3	4	2009	2	0	0	0	0	0	0	0	0	0	0	0		2	2		0	0	0	0	0	0	0	0	0	0	0
3	4	2009	2	0	0	0	0	0	0	0	0	0	0	0		2	2		0	0	0	0	0	0	0	0	0	0	0
3	4	2009	2	0	0	0	0	0	0	0	0	0	0	0		2	2		0	0	0	0	0	0	0	0	0	0	0
3	4	2009	2	0	0	0	0	0	0	0	0	0	0	0		2	2		0	0	0	0	0	0	0	0	0	0	0
3	4	2009	2	0	0	0	0	0	0	0	0	0	0	0		2	2		0	0	0	0	0	0	0	0	0	0	0
3	4	2009	2	0	0	0	0	0	0	0	0	0	0	0		2	2		0	0	0	0	0	0	0	0	0	0	0
3	4	2009	2	0	0	0	0	0	0	0	0	0	0	0		2	2		0	0	0	0	0	0	0	0	0	0	0
3	4	2009	2	0	0	0	0	0	0	0	0	0	0	0		2	2		0	0	0	0	0	0	0	0	0	0	0
3	4	2009	2	0	0	0	0	0	0	0	0	0	0	0		2	2		0	0	0	0	0	0	0	0	0	0	0
3	4	2009	2	0	0	0	0	0	0	0	0	0	0	0		2	2		0	0	0	0	0	0	0	0	0	0	0
3	4	2009	2	0	0	0	0	0	0	0	0	0	0	0		2	2		0	0	0	0	0	0	0	0	0	0	0
3	4	2009	2	0	0	0	0	0	0	0	0	0	0	0		2	2		0	0	0	0	0	0	0	0	0	0	0
3	4	2009	2	0	0	0	0	0	0	0	0	0	0	0		2	2		0	0	0	0	0	0	0	0	0	0	0
3	4	2009	2	0	0	0	0	0	0	0	0	0	0	0		2	2		0	0	0	0	0	0	0	0	0	0	0
3	4	2009	2	0	0	0	0	0	0	0	0	0	0	0		2	2		0	0	0	0	0	0	0	0	0	0	0
3	4	2009	2	0	0	0	0	0	0	0	0	0	0	0		2	2		0	0	0	0	0	0	0	0	0	0	0
3	4	2009	2	0	0	0	0	0	0	0	0	0	0	0		2	2		0	0	0	0	0	0	0	0	0	0	0
3	4	2009	2	0	0	0	0	0	0	0	0	0	0	0		2	2		0	0	0	0	0	0	0	0	0	0	0
3	4	2009	2	0	0	0	0	0	0	0	0	0	0	0		2	2		0	0	0	0	0	0	0	0	0	0	0
3	4	2009	2	0	0	0	0	0	0	0	0	0	0	0		2	2		0	0	0	0	0	0	0	0	0	0	0
3	4	2009	2	0	0	0	0	0	0	0	0	0	0	0		2	2		0	0	0	0	0	0	0	0	0	0	0
3	4	2009	2	0	0	0	0	0	0	0	0	0	0	0		2	2		0	0	0	0	0	0	0	0	0	0	0
3	4	2009	2	0	0	0	0	0	0	0	0	0	0	0		2	2		0	0	0	0	0	0	0	0	0	0	0
3	4	2009	2	0	0	0	0	0	0	0	0	0	0	0		2	2		0	0	0	0	0	0	0	0	0	0	0
3	4	2009	2	0	0	0	0	0	0	0	0	0	0	0		2	2		0	0	0	0	0	0	0	0	0	0	0
3	4	2009	2	0	0	0	0	0	0	0	0	0	0	0		2	2		0	0	0	0	0	0	0	0	0	0	0
3	4	2009	2	0	0	0	0	0	0	0	0	0	0	0		2	2		0	0	0	0	0	0	0	0	0	0	0
3	4	2009	2	0	0	0	0	0	0	0	0	0	0	0		2	2		0	0	0	0	0	0	0	0	0	0	0
3	4	2009	2	0	0	0	0	0	0	0	0	0	0	0		2	2		0	0	0	0	0	0	0	0	0	0	0
3	4	2009	2	0	0	0	0	0	0	0	0	0	0	0		2	2		0	0	0	0	0	0	0	0	0	0	0
3	4	2009	2	0	0	0	0	0	0	0	0	0	0	0		2	2		0	0	0	0	0	0	0	0	0	0	0
3	4	2009	2	0	0	0	0	0	0	0	0	0	0	0		2	2		0	0	0	0	0	0	0	0	0	0	0
3	4	2009	2	0	0	0	0	0	0	0	0	0	0	0		2	2		0	0	0	0	0	0	0	0	0	0	0
3	4	2009	2	0	0	0	0	0	0	0	0	0	0	0		2	2		0	0	0	0	0	0	0	0	0	0	0
3	4	2009	2	0	0	0	0	0	0	0	0	0	0	0		2	2		0	0	0	0	0	0	0	0	0	0	0
3	4	2009	2	0	0	0	0	0	0	0	0	0	0	0		2	2		0	0	0	0	0	0	0	0	0	0	0
3	4	2009	2	0	0	0	0	0	0	0	0	0	0	0		2	2		0	0	0	0	0	0	0	0	0	0	0
3	4	2009	2	0	0	0	0	0	0	0	0	0	0	0		2	2		0	0	0	0	0	0	0	0	0	0	0
3	4	2009	2	0	0	0	0	0	0	0	0	0	0	0		2	2		0	0	0	0	0	0	0	0	0	0	0
3	4	2009	2	0	0	0	0	0	0	0	0	0	0	0		1	2		0	0	0	0	0	0	0	0	0	0	0
3	4	2009	2	0	0	0	0	0	0	0	0	0	0	0		1	2		0	0	0	0	0	0	0	0	0	0	0
3	4	2009	2	0	0	0	0	0	0	0	0	0	0	0		1	2		0	0	0	0	0	0	0	0	0	0	0
3	4	2009	2	0	0	0	0	0	0	0	0	0	0	0		1	2		0	0	0	0	0	0	0	0	0	0	0
3	4	2009	2	0	0	0	0	0	0	0	0	0	0	0		1	2		0	0	0	0	0	0	0	0	0	0	0
3	4	2009	2	0	0	0	0	0	0	0	0	0	0	0		1	2		0	0	0	0	0	0	0	0	0	0	0
3	4	2009	2	0	0	0	0	0	0	0	0	0	0	0		1	2		0	0	0	0	0	0	0	0	0	0	0
3	4	2009	2	0	0	0	0	0	0	0	0	0	0	0		1	2		0	0	0	0	0	0	0	0	0	0	0
3	4	2009	2	0	0	0	0	0	0	0	0	0	0	0		1	2		0	0	0	0	0	0	0	0	0	0	0
3	4	2009	2	0	0	0	0	0	0	0	0	0	0	0		1	2		0	0	0	0	0	0	0	0	0	0	0
3	4	2009	2	0	0	0	0	0	0	0	0	0	0	0		1	2		0	0	0	0	0	0	0	0	0	0	0
3	4	2009	2	0	0	0	0	0	0	0	0	0	0	0		1	2		0	0	0	0	0	0	0	0	0	0	0
3	4	2009	2	0	0	0	0	0	0	0	0	0	0	0		1	2		0	0	0	0	0	0	0	0	0	0	0
3	4	2009	2	0	0	0	0	0	0	0	0	0	0	0		1	2		0	0	0	0	0	0	0	0	0	0	0
3	4	2009	2	0	0	0	0	0	0	0	0	0	0	0		1	2		0	0	0	0	0	0	0	0	0	0	0
3	4	2009	2	0	0	0	0	0	0	0	0	0	0	0		1	2		0	0	0	0	0	0	0	0	0	0	0
3	4	2009	2	0	0	0	0	0	0	0	0	0	0	0		1	2		0	0	0	0	0	0	0	0	0	0	0
3	4	2009	2	0	0	0	0	0	0	0	0	0	0	0		1	2		0	0	0	0	0	0	0	0	0	0	0
3	4	2009	2	0	0	0	0	0	0	0	0	0	0	0		1	2		0	0	0	0	0	0	0	0	0	0	0
3	4	2009	2	0	0	0	0	0	0	0	0	0	0	0		1	2		0	0	0	0	0	0	0	0	0	0	0
3	4	2009	2	0	0	0	0	0	0	0	0	0	0	0		1	2		0	0	0	0	0	0	0	0	0	0	0
3	4	2009	2	0	0	0	0	0	0	0	0	0	0	0		1	2		0	0	0	0	0	0	0	0	0	0	0
3	4	2009	2	0	0	0	0	0	0	0	0	0	0	0		1	2		0	0	0	0	0	0	0	0	0	0	0
3	4	2009	2	0	0	0	0	0	0	0	0	0	0	0		1	2		0	0	0	0	0	0	0	0	0	0	0
3	4	2009	2	0	0	0	0	0	0	0	0	0	0	0		1	2		0	0	0	0	0	0	0	0	0	0	0
3	4	2009	2	0	0	0	0	0	0	0	0	0	0	0		1	2		0	0	0	0	0	0	0	0	0	0	0
3	4	2009	2	0	0	0	0	0	0	0	0	0	0	0		1	2		0	0	0	0	0	0	0	0	0	0	0
3	4	2009	2	0	0	0	0	0	0	0	0	0	0	0		1	2		0	0	0	0	0	0	0	0	0	0	0
3	4	2009	2	0	0	0	0	0	0	0	0	0	0	0		1	2		0	0	0	0	0	0	0	0	0	0	0
3	4	2009	2	0	0	0	0	0	0	0	0	0	0	0		1	2		0	0	0	0	0	0	0	0	0	0	0
3	4	2009	2	0	0	0	0	0	0	0	0	0	0	0		1	2		0	0	0	0	0	0	0	0	0	0	0
3	4	2009	2	0	0	0	0	0	0	0	0	0	0	0		1	2		0	0	0	0	0	0	0	0	0	0	0
3	4	2009	2	0	0	0	0	0	0	0	0	0	0	0		1	2		0	0	0	0	0	0	0	0	0	0	0
3	4	2009	2	0	0	0	0	0	0	0	0	0	0	0		1	2		0	0	0	0	0	0	0	0	0	0	0
3	4	2009	2	0	0	0	0	0	0	0	0	0	0	0		1	2		0	0	0	0	0	0	0	0	0	0	0
3	4	2009	2	0	0	0	0	0	0	0	0	0	0	0		1	2		0	0	0	0	0	0	0	0	0	0	0
3	4	2009	2	0	0	0	0	0	0	0	0	0	0	0		1	2		0	0	0	0	0	0	0	0	0	0	0
3	4	2009	2	0	0	0	0	0	0	0	0	0	0	0		1	2		0	0	0	0	0	0	0	0	0	0	0
3	4	2009	2	0	0	0	0	0	0	0	0	0	0	0		1	2		0	0	0	0	0	0	0	0	0	0	0
3	4	2009	2	0	0	0	0	0	0	0	0	0	0	0		1	2		0	0	0	0	0	0	0	0	0	0	0
3	4	2009	2	0	0	0	0	0	0	0	0	0	0	0		1	2		0	0	0	0	0	0	0	0	0	0	0
3	4	2009	2	0	0	0	0	0	0	0	0	0	0	0		1	2		0	0	0	0	0	0	0	0	0	0	0
3	4	2009	2	0	0	0	0	0	0	0	0	0	0	0		1	2		0	0	0	0	0	0	0	0	0	0	0
3	4	2009	2	0	0	0	0	0	0	0	0	0	0	0		1	2		0	0	0	0	0	0	0	0	0	0	0
3	4	2009	2	0	0	0	0	0	0	0	0	0	0	0		1	2		0	0	0	0	0	0	0	0	0	0	0
3	4	2009	2	0	0	0	0	0	0	0	0	0	0	0		1	2		0	0	0	0	0	0	0	0	0	0	0
3	4	2009	2	0	0	0	0	0	0	0	0	0	0	0		1	2		0	0	0	0	0	0	0	0	0	0	0
3	4	2009	2	0	0	0	0	0	0	0	0	0	0	0		1	2		0	0	0	0	0	0	0	0	0	0	0
3	4	2009	2	0	0	0	0	0	0	0	0	0	0	0		1	2		0	0	0	0	0	0	0	0	0	0	0
3	4	2009	2	0	0	0	0	0	0	0	0	0	0	0		1	2		0	0	0	0	0	0	0	0	0	0	0
3	4	2009	2	0	0	0	0	0	0	0	0	0	0	0		1	2		0	0	0	0	0	0	0	0	0	0	0
3	4	2009	2	0	0	0	0	0	0	0	0	0	0	0		1	2		0	0	0	0	0	0	0	0	0	0	0
3	4	2009	2	0	0	0	0	0	0	0	0	0	0	0		1	2		0	0	0	0	0	0	0	0	0	0	0
3	4	2009	2	0	0	0	0	0	0	0	0	0	0	0		1	2		0	0	0	0	0	0	0	0	0	0	0
3	4	2009	2	0	0	0	0	0	0	0	0	0	0	0		1	2		0	0	0	0	0	0	0	0	0	0	0
3	4	2009	2	0	0	0	0	0	0	0	0	0	0	0		1	2		0	0	0	0	0	0	0	0	0	0	0
3	4	2009	2	0	0	0	0	0	0	0	0	0	0	0		1	2		0	0	0	0	0	0	0	0	0	0	0
3	4	2009	2	0	0	0	0	0	0	0	0	0	0	0		1	2		0	0	0	0	0	0	0	0	0	0	0
3	4	2009	2	0	0	0	0	0	0	0	0	0	0	0		1	2		0	0	0	0	0	0	0	0	0	0	0
3	4	2009	2	0	0	0	0	0	0	0	0	0	0	0		1	2		0	0	0	0	0	0	0	0	0	0	0
3	4	2009	2	0	0	0	0	0	0	0	0	0	0	0		1	2		0	0	0	0	0	0	0	0	0	0	0
3	4	2009	2	0	0	0	0	0	0	0	0	0	0	0		1	2		0	0	0	0	0	0	0	0	0	0	0
3	4	2009	2	0	0	0	0	0	0	0	0	0	0	0		1	2		0	0	0	0	0	0	0	0	0	0	0
3	4	2009	2	0	0	0	0	0	0	0	0	0	0	0		1	2		0	0	0	0	0	0	0	0	0	0	0
3	4	2009	2	0	0	0	0	0	0	0	0	0	0	0		1	2		0	0	0	0	0	0	0	0	0	0	0
3	4	2009	2	0	0	0	0	0	0	0	0	0	0	0		1	2		0	0	0	0	0	0	0	0	0	0	0
3	4	2009	2	0	0	0	0	0	0	0	0	0	0	0		1	2		0	0	0	0	0	0	0	0	0	0	0
3	4	2009	2	0	0	0	0	0	0	0	0	0	0	0		1	2		0	0	0	0	0	0	0	0	0	0	0
3	4	2009	2	0	0	0	0	0	0	0	0	0	0	0		1	2		0	0	0	0	0	0	0	0	0	0	0
3	4	2009	2	0	0	0	0	0	0	0	0	0	0	0		1	2		0	0	0	0	0	0	0	0	0	0	0
3	4	2009	2	0	0	0	0	0	0	0	0	0	0	0		1	2		0	0	0	0	0	0	0	0	0	0	0
3	4	2009	2	0	0	0	0	0	0	0	0	0	0	0		1	2		0	0	0	0	0	0	0	0	0	0	0
3	4	2009	2	0	0	0	0	0	0	0	0	0	0	0		1	2		0	0	0	0	0	0	0	0	0	0	0
3	4	2009	2	0	0	0	0	0	0	0	0	0	0	0		1	2		0	0	0	0	0	0	0	0	0	0	0
3	4	2009	2	0	0	0	0	0	0	0	0	0	0	0		1	2		0	0	0	0	0	0	0	0	0	0	0
3	4	2009	2	0	0	0	0	0	0	0	0	0	0	0		1	2		0	0	0	0	0	0	0	0	0	0	0
3	4	2009	2	0	0	0	0	0	0	0	0	0	0	0		1	2		0	0	0	0	0	0	0	0	0	0	0
3	4	2009	2	0	0	0	0	0	0	0	0	0	0	0		1	2		0	0	0	0	0	0	0	0	0	0	0
3	4	2009	2	0	0	0	0	0	0	0	0	0	0	0		1	2		0	0	0	0	0	0	0	0	0	0	0
3	4	2009	2	0	0	0	0	0	0	0	0	0	0	0		1	2		0	0	0	0	0	0	0	0	0	0	0
3	4	2009	2	0	0	0	0	0	0	0	0	0	0	0		1	2		0	0	0	0	0	0	0	0	0	0	0
3	4	2009	2	0	0	0	0	0	0	0	0	0	0	0		1	2		0	0	0	0	0	0	0	0	0	0	0
3	5	2009	2	1	0	0	0	0	0	2	0	0	0	3	2	2	2		1	1	0	0	0	0	0	1	0	0	0	3	1						2
3	5	2009	2	1	0	0	0	0	0	1	0	0	0	2	2	2	2		1	1	0	0	0	0	0	1	0	0	0	2	1						1
3	5	2009	2	0	1	0	0	0	0	1	0	0	0	2	2	2	2		1	0	1	0	0	0	0	1	0	0	0	2		1					1
3	5	2009	2	4	0	0	0	0	0	1	0	0	0	5	2	2	2		1	1	0	0	0	0	0	1	0	0	0	5	4						1
3	5	2009	2	4	0	0	0	0	0	1	0	0	0	5	2	2	2		1	1	0	0	0	0	0	1	0	0	0	5	4						1
3	5	2009	2	3	0	0	0	0	0	1	0	0	0	4	2	2	2		1	1	0	0	0	0	0	1	0	0	0	4	3						1
3	5	2009	2	1	0	0	0	0	0	0	0	0	0	1	1	2	2		1	1	0	0	0	0	0	0	0	0	0	1	1
3	5	2009	2	0	0	0	0	0	1	0	0	0	0	1	1	2	2		1	0	0	0	0	0	1	0	0	0	0	1						1
3	5	2009	2	0	0	0	0	0	0	0	0	0	0	0		2	2		0	0	0	0	0	0	0	0	0	0	0
